# Supplementary material for: Infant Red Blood Cell Arachidonic to Docosahexaenoic Acid Ratio Inversely Associates with Fat-Free Mass Independent of Breastfeeding Exclusivity
Source: Nutrients. 2022 Oct 11;14(20):4238. doi: 10.3390/nu14204238 (PMC9608835; doi:10.3390/nu14204238)
Supplement: Supplementary file 1 [file nutrients-14-04238-s001.zip › Supplemental Data S1.xlsx]

## Sheet: Infant RBC total FA
	DYAD07	DYAD11	DYAD13	DYAD19	DYAD30	DYAD34	DYAD39	DYAD08	DYAD09	DYAD10	DYAD31	DYAD32	DYAD33	DYAD35	DYAD36	DYAD05	DYAD15	DYAD16	DYAD18	DYAD24	DYAD29	DYAD40
8:0	0.367545	0.254735	0.155118	0.252451	0.243825	0.92525	0.154536	0.479566	0.180035	0.192588	0.222031	0.198211	0.40695	0.359468	0.157212	0.384897	0.135392	0.12698	0.155955	0.00745956	0.433609	0.510287
10:0	0.200467	0.0592411	0.0711117	0.119451	0.0117874	0.158516	0.0597354	0.10951	0.246824	0.160637	0.166792	0.0740841	0.0904963	0.0604592	0.161838	0.0599899	0.0660959	0.0488666	0.035135	0.0356295	0.249938	0.320576
12:0	0.46577	0.00719319	0.319513	0.419602	0.0707666	0.302921	0.0548598	0.057805	0.656261	0.0170846	1.41301	0.258893	0.0690495	0.135278	0.9541	0.105823	0.493615	0.158156	0.17452	0.095541	1.23399	0.26933
14:0	0.491881	0.0878469	0.447869	0.889565	0.317771	0.363162	0.15578	0.266257	0.911176	0.207274	1.03096	0.484368	0.207189	0.256177	0.510505	0.286794	0.653646	0.246946	0.3921	0.237006	2.22491	0.303023
14:1	0.0132857	0.0022453	0.0107008	0.0456355	0.00814955	0.00953635	0.00395564	0.0107931	0.0346663	0.00360461	0.0287474	0.0159593	0.00564511	0.00621082	0.0156573	0.00831912	0.0223705	0.00632138	0.013017	0.00731222	0.119271	0.00651003
16:0	11.8651	5.99421	9.84851	13.6989	10.1583	14.9166	8.3256	9.2232	11.3157	8.09545	10.6395	8.26555	7.66852	7.60349	9.9273	8.1775	10.1615	6.04223	7.80817	7.93456	17.4734	8.04998
16:1 n-7	0.0743213	0.0213607	0.144104	0.230725	0.164718	0.123812	0.0430264	0.102	0.315107	0.0744413	0.191397	0.11374	0.274598	0.0751065	0.067065	0.139665	0.255829	0.0967582	0.141427	0.140699	0.538269	0.143093
16:2	0.0252623	0.0143447	0.0200157	0.0339699	0.0231462	0.0439877	0.0171375	0.0223773	0.0321853	0.0188359	0.0289476	0.0189306	0.0337754	0.0173707	0.0218148	0.016014	0.0260946	0.017346	0.0197042	0.0227119	0.0385759	0.0370248
18:0	6.98768	3.54903	5.48426	7.97925	5.77065	9.38157	4.77451	5.69881	6.72831	4.90916	5.86168	4.07077	3.75836	4.41753	5.37792	4.91908	5.58675	3.83802	4.49039	4.53133	8.69075	4.88832
18:1 n-9	6.88379	3.45018	6.38549	8.49783	6.05308	10.3219	4.7083	6.68629	10.7584	4.28385	8.98283	6.08173	23.2733	4.36726	10.0891	11.174	11.0417	4.40805	6.20152	4.94066	15.6542	5.97375
18:2 n-6	3.47193	2.73989	4.13122	3.59176	4.76255	7.33795	2.96232	3.10967	4.2506	4.55479	4.16414	3.70009	3.26564	3.16734	4.14935	3.23358	3.29643	3.31699	3.5493	3.88993	4.36009	5.23831
18:3 n-3	0.675254	0.346715	0.594691	0.522719	0.653907	1.2382	0.459282	0.538594	0.917175	0.549972	0.754963	0.754793	0.48216	0.467405	0.871392	0.512942	0.735148	0.428877	0.661355	0.500074	0.910352	0.850861
18:3 n-6	0.0229199	0.031793	0.0396772	0.0688679	0.0437891	0.0612507	0.0297753	0.0163882	0.0482187	0.0343332	0.0468667	0.0180747	0.0276311	0.029193	0.046373	0.0161874	0.057801	0.0198509	0.0401145	0.0312636	0.0506445	0.0489796
20:1 n-9	0.0878856	0.0616903	0.0548652	0.0849361	0.078365	0.139116	0.0438941	0.0981577	0.129956	0.0934428	0.153862	0.0845147	0.0277425	0.077303	0.134918	0.0841208	0.113704	0.0730545	0.0883931	0.0636533	0.183388	0.0792522
20:2 n-6	0.0421119	0.03786	0.0387907	0.0501231	0.0474639	0.089901	0.0322628	0.0521103	0.0456896	0.0520987	0.0508053	0.0641143	0.0311301	0.0410926	0.0558605	0.0597084	0.0518581	0.049001	0.0390031	0.0415326	0.0658591	0.0504721
20:3 n-3	0.0411922	0.00834094	0.0124671	0.0514156	0.0102188	0.0100538	0.00681486	0.0211502	0.0166436	0.0190319	0.00983561	0.00920639	0.01451	0.0072044	0.0098753	0.0236896	0.0137105	0.0138575	0.00885024	0.0136554	0.0661983	0.00903982
20:3 n-6	0.262478	0.141225	0.213757	0.444998	0.346915	0.38958	0.183878	0.323053	0.346842	0.425786	0.394212	0.327612	0.290409	0.285337	0.230074	0.394067	0.384419	0.26031	0.31082	0.264611	0.451054	0.32732
20:4 n-6	4.16051	3.31063	4.71683	4.16188	3.84609	8.31791	4.55079	4.9047	4.04961	4.03016	4.31219	3.98539	3.89729	4.74236	5.55021	4.56445	4.78962	3.23234	4.70951	4.44605	3.68097	4.68208
20:4 n-3	2.49053	0.101361	0.141592	5.52561	0.0991294	0.137882	0.0857013	0.784664	0.172609	0.12238	0.0562232	0.0475751	0.275829	0.0982646	0.0834941	0.182995	0.397269	0.103994	0.0856407	0.181257	3.98734	0.0664253
20:5 n-3	0.14895	0.064995	0.134096	0.316762	0.146516	0.129402	0.0887284	0.152822	0.12545	0.111487	0.141413	0.114485	0.128071	0.133537	0.0906461	0.0975478	0.127572	0.0861813	0.125204	0.129255	0.226185	0.121072
22:2 n-6	0.00854137	0.00458815	0.0043695	0.00607695	0.00675754	0.0132383	0.00650297	0.00674293	0.0099226	0.0153252	0.0073429	0.0100559	0.00408417	0.0055521	0.0114594	0.0187283	0.00707011	0.00476381	0.00488886	0.00586052	0.00807055	0.0101441
22:3	0.0150699	0.00891869	0.00542121	0.00638715	0.00416117	0.0234485	0.0052121	0.0104115	0.00892627	0.0160389	0.00852106	0.00961616	0.00642187	0.0146504	0.0100917	0.0152533	0.0173003	0.010994	0.00860685	0.00502395	0.0106161	0.0165857
22:4 n-3	0.0251159	0.00971021	0.0130115	0.00361533	0.00915684	0.0184905	0.019303	0.00582247	0.0131056	0.0361822	0.012393	0.00950635	0.0176694	0.00508609	0.0114094	0.0254017	0.0155717	0.011409	0.0231489	0.0183241	0.0175254	0.0239441
22:4 n-6	0.482596	0.40249	0.342319	0.570799	0.354502	1.12509	0.615546	0.476177	0.409036	0.699659	0.454583	0.462175	0.545532	0.511044	0.726435	0.962105	0.805485	0.446585	0.504909	0.499599	0.452502	0.824041
22:5 n-6	0.110355	0.0843371	0.0982227	0.161064	0.118226	0.241136	0.17521	0.137743	0.0786287	0.135198	0.133755	0.135935	0.126988	0.142848	0.0974804	0.220527	0.167856	0.123966	0.136456	0.113658	0.131298	0.210505
22:5 n-3	0.0883734	0.0803554	0.138155	0.391104	0.229319	0.162877	0.109955	0.218647	0.232257	0.295387	0.224728	0.273479	0.281235	0.236329	0.0959725	0.343881	0.259505	0.206604	0.227131	0.317052	0.246463	0.241599
22:6 n-3	1.04072	0.812389	1.16205	1.23127	1.13972	2.23688	1.4914	1.05817	0.833326	0.885559	1.01367	0.930218	0.887298	1.03241	1.19892	0.790479	0.804496	0.503445	0.818262	0.716941	0.717247	0.888975
Total n-6/n-3	1.88893	4.716	4.34704	1.11973	4.14291	4.44512	3.80217	3.22838	3.97862	4.89864	4.29828	4.03846	3.90918	4.48616	4.57778	4.75972	4.04062	5.46735	4.74766	4.92975	1.48018	5.15068
LA/LNA	5.14166	7.90242	6.94684	6.87131	7.28323	5.92631	6.44989	5.77367	4.63444	8.28186	5.51569	4.90213	6.77294	6.77644	4.76175	6.30399	4.48403	7.73411	5.36671	7.77871	4.78946	6.15647
LC-PUFA	1.32118	3.69598	3.38102	0.717434	2.88849	3.77538	3.12138	2.63266	3.54511	3.64499	3.67072	3.60086	3.05085	3.78642	4.47657	4.24837	3.8355	4.44842	4.42899	3.9022	0.910433	4.51836
AA/DHA+EPA	3.49718	3.7733	3.6391	2.6885	2.9902	3.51518	2.88001	4.05015	4.22373	4.0421	3.73321	3.81485	3.8383	4.06738	4.30393	5.13999	5.1387	5.48202	4.99171	5.25416	3.90168	4.6355
AA/DHA	3.9977	4.07518	4.05904	3.38015	3.3746	3.71853	3.05135	4.63508	4.85958	4.55098	4.25402	4.28436	4.39231	4.59347	4.62934	5.77429	5.95356	6.42045	5.7555	6.20142	5.13208	5.26683
MCFA	1.52566	0.154281	0.993612	1.68107	0.644149	1.74985	0.42491	0.913138	1.9943	0.577583	2.83279	1.01556	0.773685	0.811382	1.78365	0.837504	1.34875	0.580948	0.757709	0.375636	4.14245	1.40322
SFA	20.3785	9.69752	16.3264	23.3592	16.5731	26.048	13.525	15.8351	20.0383	13.5822	19.334	13.3519	12.2006	12.8324	17.0889	13.9341	17.097	10.4612	13.0563	12.8415	30.3066	14.3415
MUFA	7.05929	3.53548	6.59516	8.85913	6.30431	10.5943	4.79917	6.89724	11.2381	4.45534	9.35683	6.29595	23.5813	4.52588	10.3068	11.4062	11.4336	4.58418	6.44436	5.15232	16.4951	6.20261
PUFA	13.1119	8.19995	11.8067	17.1384	11.8416	21.5773	10.8205	11.8392	11.5902	12.0022	11.8146	10.8713	10.3157	10.937	13.2609	11.4776	11.9572	8.83652	11.2729	11.1968	15.421	13.6474
SFA/MUFA	2.88676	2.74292	2.47551	2.63674	2.62885	2.45867	2.8182	2.29587	1.78307	3.04852	2.06629	2.12071	0.517384	2.83534	1.65803	1.22163	1.49533	2.28202	2.026	2.49238	1.83731	2.31218
MUFA/PUFA	0.538387	0.431159	0.558595	0.516916	0.532388	0.490996	0.443525	0.582575	0.969618	0.37121	0.791972	0.579137	2.28596	0.413812	0.777232	0.993779	0.956211	0.518777	0.571668	0.46016	1.06965	0.454491
SFA/MUFA+PUFA	1.01028	0.826346	0.887214	0.898516	0.913326	0.809658	0.865896	0.845151	0.877781	0.825285	0.91321	0.777755	0.359931	0.829883	0.7251	0.608908	0.730928	0.779482	0.736924	0.785456	0.949572	0.722495
18:1/18:0	0.985133	0.972147	1.16433	1.06499	1.04894	1.10023	0.986131	1.17328	1.59897	0.872624	1.53247	1.494	6.19241	0.98862	1.87603	2.27157	1.97641	1.14852	1.38107	1.09033	1.80124	1.22204
FormulaFed

## Sheet: Maternal RBC total FA
	DYAD05	DYAD08	DYAD13	DYAD16	DYAD19	DYAD29	DYAD30	DYAD31	DYAD09	DYAD10	DYAD15	DYAD18	DYAD24	DYAD32	DYAD33	DYAD35	DYAD40	DYAD07	DYAD11	DYAD34	DYAD36	DYAD39
8:0
10:0					0.0261623	0.00630128		0.0271493			0.00279857		0.0188923		0.136813	0.0925765	0.111897			0.070637	0.118258	0.0229709
12:0	0.006511	0.000299913	0.00529666	0.00894835	0.0237881	0.0154207	0.095118	0.0340694	0.135155	0.0324309	0.00693656	0.0508539	0.021457	0.0133179	0.211591	0.145703	0.267703		0.0275872	0.0696708	0.0938744
14:0	0.0882682	0.13364	0.194485	0.271321	0.300308	0.501391	0.623774	0.337665	0.571317	0.283469	0.159802	0.349623	0.381726	0.152339	1.08003	0.467586	0.556749	0.240133	0.252599	0.561718	0.493656	0.073676
14:1	0.0161957	0.00662642	0.0059894	0.0369273	0.0205508	0.0175793	0.0717991	0.0234121	0.063138	0.0286553	0.0113411	0.0251912	0.0156762	0.0072156	0.0628022	0.0329772	0.0348984	0.0171739	0.00840454	0.0351899	0.033859	0.00186802
16:0	7.58744	8.3453	12.644	13.4685	14.1053	25.1584	22.0469	13.8463	18.2104	15.8154	8.69997	14.5865	14.1744	13.3315	14.4758	12.337	38.7321	19.7023	15.121	33.1645	21.6358	9.53198
16:1 n-7	0.106634	0.0511917	0.0725244	0.194629	0.187061	0.174214	0.321445	0.100486	0.135372	0.141129	0.087893	0.172126	0.223796	0.0900966	0.158279	0.0993921	0.242021	0.164101	0.0692931	0.431464	0.243251	0.0405624
16:2	0.0188009	0.00242056	0.0036558	0.0222828	0.00681059	0.00671432	0.0245808	0.0221213	0.0332795	0.0281736	0.00428257	0.00644205	0.00541481	0.00438992	0.00419232	0.0037374	0.0217532	0.00716602	0.00191533	0.0147495	0.0108709	0.00441098
18:0	5.15617	5.16542	7.35092	7.59373	7.79759	15.681	10.3119	7.73874	8.9722	8.99948	4.85043	7.18285	8.63288	7.08429	8.5615	7.36189	21.0418	11.79	10.142	17.7415	10.6003	5.68988
18:1 n-9	6.69659	4.24989	7.07712	13.0013	12.1719	24.4384	13.8149	9.30028	9.32669	7.48186	8.4257	12.3147	11.099	10.4768	11.205	6.22872	26.6537	12.9799	11.1973	29.7322	22.7166	7.02883
18:2 n-6	3.23836	2.9687	4.31008	5.49271	5.57458	7.99141	8.46313	4.64488	5.00678	6.10489	2.83948	4.47252	8.01358	4.53756	2.43034	3.53349	16.7358	8.19845	5.74758	12.6048	7.06648	3.44329
18:3 n-3	0.504979	0.580243	0.793834	1.04124	0.996118	1.73894	2.16707	1.23615	0.870775	1.03343	0.565803	0.904605	1.62628	0.927414	0.599415	0.671519	2.42586	1.46895	1.06425	2.35684	1.46607	0.501558
18:3 n-6	0.114335	0.0429759	0.0603664	0.591749	0.244452	0.113741	0.995576	0.485803	0.197287	0.277028	0.221003	0.185086	0.152828	0.0316544	0.0367536	0.13889	0.269833	0.104962	0.0807871	0.241824	0.0670021	0.0213273
20:1 n-9	0.0199775	0.0423428	0.0625681	0.0343222	0.0486354	0.1542	0.044564	0.0604385	0.101037	0.0950848	0.022812	0.0502679	0.0676845	0.0753969	0.0667183	0.0657662	0.223594	0.133076	0.0992406	0.138216	0.0614945	0.0476222
20:2 n-6	0.022447	0.0325009	0.0382735	0.0283005	0.0412959	0.126713	0.0469567	0.0371782	0.0613804	0.0481502	0.0227573	0.0347448	0.049193	0.0584481	0.0340948	0.0446848	0.256139	0.104779	0.0664781	0.119372	0.0646166	0.0494618
20:3 n-3	0.00265026	0.00113197			0.00281275		0.00560196	0.00887114	0.0267546	0.00976749	0.00337988		0.00990294	0.00125151	0.093166	0.0675977	0.0248089		0.00166714		0.0306204	0.0079062
20:3 n-6	0.222179	0.334293	0.332553	0.345431	0.602864	1.27185	0.607615	0.544792	0.759415	0.602862	0.27943	0.4255	0.625358	0.708064	0.528064	0.708836	1.67691	1.12273	0.544487	1.36654	1.14298	0.40119
20:4 n-6	3.28076	3.51515	7.26001	5.11002	5.56749	13.7934	6.89276	5.65799	5.87798	5.65903	3.75188	6.63222	7.99342	5.80727	1.89509	4.65157	18.7595	8.59607	8.41745	19.7463	8.55262	5.90507
20:4 n-3	0.116659	0.13457	0.0867336	0.170903		0.299608		0.265213	4.66157	0.247597	0.0753455	0.932264		0.152319	11.6335	10.3545	3.2161	0.247341	0.224981	0.161795	4.16804	0.121145
20:5 n-3	0.101522	0.142146	0.340944	0.211358	0.320857	0.563052	0.591828	0.382525	0.437975	0.287825	0.167876	0.257419	0.327753	0.204762	0.35331	0.419339	0.637668	0.223037	0.290443	0.648715	0.43781	0.148831
22:2 n-6	0.00225752	0.00455125	0.00850586	0.00165075	0.00363975	0.0186966	0.00199669	0.00261521	0.0137533	0.00870067	0.000878884	0.00383957	0.00512726	0.00855737	0.00566864	0.00897191	0.0304968	0.0266992	0.0147088	0.030972	0.0106739	0.00637993
22:3	0.014353	0.0297345	0.0346385	0.0163853	0.0379727	0.11757	0.029704	0.0163694	0.034556	0.0455509	0.0235965	0.0296277	0.011409	0.0547891	0.00377184	0.0414494	0.166954	0.167683	0.104598	0.226497	0.0717	0.028657
22:4 n-3	0.0189835	0.0522477	0.0546473	0.0231083	0.0609406	0.149308	0.0419602	0.0362488	0.0425265	0.0402375	0.0394336	0.0654145	0.0223485	0.0666808	0.00418304	0.0674374	0.174914	0.130196	0.159658	0.214902	0.107113
22:4 n-6	0.210219	0.308819	0.472526	0.222843	0.400118	1.27068	0.318475	0.212037	0.591896	0.4599	0.307331	0.493758	0.79568	0.534239	0.299531	0.629303	2.31777	1.13191	1.02358	2.57691	0.754304	0.578308
22:5 n-6	0.108216	0.157527	0.163691	0.173586	0.244297	0.442008	0.279309	0.165042	0.2148	0.175416	0.141374	0.255946	0.168783	0.220367	0.0665945	0.223412	0.563372	0.391717	0.303431	0.651197	0.324688	0.210959
22:5 n-3	0.110743	0.163595	0.258712	0.135715	0.357608	0.722271	0.246081	0.166073	0.309586	0.24353	0.147253	0.264182	0.642791	0.424257	0.120387	0.208631	0.651314	0.47099	0.433072	0.932976	0.60093	0.248996
22:6 n-3	0.486527	1.08893	1.45854	0.808966	1.71587	2.14504	2.30378	1.77305	2.19944	1.21028	0.726004	1.3659	0.739769	1.72471	0.463705	0.88817	1.9666	1.05532	1.36587	2.31235	2.06785	0.885809
SUM	28.7893	28.2508	43.7554	49.9208	51.944	97.8984	71.7396	48.2144	61.0424	50.8937	32.1971	51.7457	55.9696	47.4628	55.3641	54.2304	143.986	69.5676	56.7624	127.587	84.764	35.6706
Total n-6/n-3	5.34723	3.38995	4.21183	4.99228	3.65856	4.43232	3.27816	3.02812	1.48116	4.32453	4.37157	3.29012	5.27029	3.38371	0.396606	0.780491	4.4358	5.44312	4.55715	5.6157	2.01823	5.51995
LA/LNA	6.41286	5.1163	5.42944	5.27516	5.5963	4.59555	3.90533	3.75754	5.7498	5.90742	5.01849	4.94417	4.92755	4.89271	4.05451	5.26193	6.89893	5.58116	5.40061	5.34817	4.82002	6.86519
LC-PUFA	4.59461	2.7504	3.76235	4.35675	2.79067	4.3625	2.55455	2.51509	0.97934	3.41013	3.88483	2.71941	5.53068	2.85043	0.223317	0.521983	3.53811	5.34769	4.18878	5.73466	1.46375	5.06225
AA/DHA+EPA	5.57906	2.85534	4.0345	5.00823	2.73355	5.0934	2.38042	2.62482	2.22869	3.77746	4.1973	4.08558	7.48784	3.00977	2.31952	3.55758	7.20335	6.72433	5.08204	6.66863	3.41332	5.70737
AA/DHA	6.74323	3.22807	4.9776	6.31673	3.2447	6.43038	2.99193	3.19111	2.67249	4.6758	5.16785	4.85556	10.8053	3.36709	4.08683	5.23725	9.53902	8.14549	6.1627	8.53947	4.13599	6.66631
MCFA	0.6323	0.830446	0.864654	1.19525	1.43521	1.50359	2.1117	1.48774	2.8938	1.84971	0.781898	1.08461	0.566652	0.930749	2.26219	5.44304	7.16234	1.33299	0.280187	2.13717	2.5282	0.766532
SFA	13.3759	14.3412	20.8595	22.2575	23.3381	42.343	34.4705	23.0728	30.0764	26.6646	14.3323	22.854	23.3739	21.3466	25.2995	25.1419	66.9363	32.8254	25.5431	53.0432	34.7643	15.9884
MUFA	6.83939	4.35005	7.2182	13.2671	12.4282	24.7844	14.2527	9.48461	9.62624	7.74673	8.54775	12.5623	11.4061	10.6495	11.4928	6.42686	27.1542	13.2942	11.3743	30.3371	23.0552	7.11888
PUFA	8.574	9.55955	15.6777	14.3962	16.1777	30.771	23.0164	15.657	21.3398	16.4824	9.3171	16.3295	21.1896	15.4667	18.5718	22.6616	49.8958	23.448	19.845	44.2067	26.9444	12.5633
SFA/MUFA	1.95572	3.29678	2.88985	1.67764	1.87784	1.70845	2.41853	2.43266	3.12442	3.44204	1.67673	1.81925	2.04924	2.00447	2.20134	3.91201	2.46504	2.46914	2.2457	1.74846	1.50787	2.24591
MUFA/PUFA	0.79769	0.455048	0.460412	0.92157	0.768226	0.805448	0.61924	0.605776	0.451094	0.470001	0.917426	0.769303	0.538288	0.688543	0.618832	0.283601	0.544218	0.566967	0.573157	0.686255	0.855661	0.566641
SFA/MUFA+PUFA	0.867811	1.03103	0.91106	0.804582	0.815851	0.762175	0.924909	0.917715	0.971271	1.10052	0.802262	0.791019	0.717084	0.817368	0.841507	0.864327	0.868738	0.893395	0.818187	0.711571	0.695292	0.812328
18:1/18:0	1.29875	0.822758	0.962754	1.71211	1.56098	1.55848	1.3397	1.20178	1.03951	0.831366	1.73711	1.71446	1.28566	1.47888	1.30877	0.846077	1.2667	1.10092	1.10405	1.67586	2.14302	1.23532

## Sheet: Breastmilk total FA
	DYAD05	DYAD07	DYAD08	DYAD09	DYAD10	DYAD11	DYAD13	DYAD15	DYAD16	DYAD18	DYAD19	DYAD24	DYAD29	DYAD30	DYAD31	DYAD32	DYAD33	DYAD34	DYAD35	DYAD36	DYAD39	DYAD40
8:0	0.393		0.528	0.312	0.201		0.545	0.383	0.269	0.472	0.513	0.284	0.773	0.984	0.731	0.957	0.745		0.929			0.55
10:0	5.473		3.666	2.825	2.578		3.291	3.995	3.157	3.95	2.893	2.143	4.586	4.514	4.894	5.173	4.244		4.757			6.175
12:0	17.324		12.019	5.389	9.624		9.375	13.437	9.89	9.881	7.563	6.753	10.81	10.758	28.732	13.747	14.043		14.546			16.907
14:0	13.998		9.116	4.089	11.738		7.828	7.407	6.783	8.285	5.087	6.23	10.843	7.999	12.201	10.513	10.928		12.581			11.651
14:1	0.074		0.139	0.15	0.121		0.182	0.099	0.134	0.16	0.107	0.117	0.296	0.143	0.063	0.158	0.114		0.141			0.162
16:0	17.651		23.983	21.946	21.164		19.807	19.737	21.323	17.966	14.132	20.766	33.095	23.602	21.457	27.279	28.006		32.261			29.759
16:1 n-7	0.565		1.079	1.308	0.705		1.118	1.27	1.249	1.027	0.679	1.09	1.761	1.206	1.187	1.372	1.406		1.127			1.226
16:2	4.086		3.873	4.547	5.539		4.58	4.746	5.423	4.327	4.294	4.177	6.473	2.669	-2.93	3.589	2.822		3.995			7.343
18:0	45.305		72.043	71.754	49.776		52.045	74.068	64.976	47.631	30.752	52.142	59.742	82.738	73.006	57.022	55.031		45.036			60.53
18:1 n-9	41.798		32.479	32.126	31.476		35.078	34.936	29.005	35.351	19.404	32.301	39.133	49.007	41.427	45.827	62.412		40.942			54.28
18:2 n-6	6.493		6.254	4.214	4.629		5.972	5.661	5.563	6.447	2.587	4.697	6.056	10.869	4.576	9.086	8.845		5.725			5.679
18:3 n-3	0.117		0.119	0.136	0.151		0.199	0.147	0.086	0.143	0.116	0.113	0.322	0.286	0.26	0.214	0.372		0.238			0.302
18:3 n-6	0.009		0.011	0.002	0.046		0.039	0.031	0.038	0.028	0.021	0.029	0.061	0.064	0.011	0.049	0.019		0.037			0.064
20:1 n-9	0.176		0.227	0.215	0.236		0.201	0.332	0.324	0.255	0.147	0.123	0.462	0.516	0.386	0.43	0.302		0.326			0.344
20:2 n-6	0.277		0.202	0.165	0.189		0.181	0.244	0.213	0.216	0.118	0.131	0.26	0.214	0.258	0.293	0.301		0.24			0.322
20:3 n-3	0.299		0.259	0.276	0.269		0.347	0.33	0.199	0.294	0.184	0.206	0.273	0.29	0.251	0.272	0.382		0.309			0.377
20:3 n-6	0.043		0.039	0.02	0.024		0.024	0.033	0.026	0.034	0.013	0.021	0.035	0.034	0.029	0.043	0.039		0.03			0.024
20:4 n-6	0.326		0.362	0.483	0.314		0.456	0.669	0.331	0.442	0.263	0.334	0.334	0.519	0.53	0.348	0.479		0.509			0.66
20:4 n-3	0.07		0.06	0.037	0.051		0.09	0.064	0.034	0.069	0.029	0.035	0.053	0.065	0.045	0.073	0.084		0.048			0.055
20:5 n-3	0.019		0.043	0.05	0.037		0.163	0.051	0.029	0.046	0.041	0.04	0.031	0.187	0.079	0.032	0.058		0.074			0.039
22:0	0		0	0	0		0	0	0	0	0	0	0	0	0	0	0		0			0
22:1 n-9	0.021		0.021	0.021	0.022		0.026	0.049	0.054	0.039	0.021	0.011	0.11	0.076	0.072	0.086	0.075		0.072			0.081
22:2 n-6	0.025		0.021	0.016	0.017		0.017	0.029	0.024	0.021	0.013	0.012	0.028	0.026	0.045	0.03	0.053		0.036			0.058
22:3 n-3	0.008		0.01	0.006	0.005		0.012	0.01	0.005	0.006	0.005	0.006	0.005	0.008	0.013	0.006	0.012		0.007			0.014
22:4 n-6	0.115		0.099	0.137	0.089		0.124	0.211	0.13	0.157	0.096	0.116	0.169	0.112	0.152	0.146	0.199		0.22			0.228
22:5 n-3	0.091		0.152	0.187	0.095		0.308	0.17	0.12	0.206	0.119	0.163	0.138	0.345	0.169	0.187	0.225		0.222			0.174
22:5 n-6	0		0	0	0		0	0	0	0	0	0	0	0	0	0	0		0			0
22:6 n-3	0.133		0.438	0.319	0.234		0.444	0.236	0.17	0.226	0.309	0.137	0.166	0.76	0.781	0.405	0.197		0.476			0.224
LA/LNA	6.44		5.19	7.62	6.8		5.87	6.17	5.21	5.48	7.5	6.88	6.46	4.51	9.05	5.04	7.06		7.15			9.56
AA/DHA	2.45113		0.826484	1.51411	1.34188		1.02703	2.83475	1.94706	1.95575	0.851133	2.43796	2.01205	0.682895	0.678617	0.859259	2.43147		1.06933			2.94643
AA/EPA+DHA	2.14		0.75	1.31	1.16		0.75	2.33	1.66	1.62	0.75	1.89	1.69	0.55	0.62	0.8	1.88		0.92			2.51
MCFA	37.26		25.47	12.77	24.26		21.22	25.32	20.23	22.75	16.16	15.53	27.31	24.4	46.62	30.55	30.07		32.95			35.45
SFA	58.93		53.2	39.11	50.89		45.46	49.74	46.88	44.91	34.5	40.38	66.64	50.59	65.1	61.31	60.81		69.11			72.45
MUFA	46.14		73.51	73.45	50.86		53.57	75.82	66.74	49.11	31.71	53.48	62.37	84.68	74.71	59.07	56.93		46.7			62.34
PUFA	49.81		40.54	38.17	37.58		43.41	42.79	35.93	43.66	23.3	38.31	47	62.72	48.61	56.96	73.66		49.08			62.44
SFA/MUFA	1.28		0.72	0.53	1		0.85	0.66	0.7	0.91	1.09	0.76	1.07	0.6	0.87	1.04	1.07		1.48			1.16
SFA/PUFA	1.18		1.31	1.02	1.35		1.05	1.16	1.3	1.03	1.48	1.05	1.42	0.81	1.34	1.08	0.83		1.41			1.16
SFA/M+P	0.61		0.47	0.35	0.58		0.47	0.42	0.46	0.48	0.63	0.44	0.61	0.34	0.53	0.53	0.47		0.72			0.58

## Sheet: Infant RBC phospholipids
Metabolite	DYAD05	DYAD07	DYAD08	DYAD09	DYAD010	DYAD011	DYAD013	DYAD015	DYAD016	DYAD018	DYAD019	DYAD024	DYAD029	DYAD030	DYAD031	DYAD032	DYAD033	DYAD034	DYAD035	DYAD036	DYAD039	DYAD040
PA(20:4/22:5)	25.6247	89.8009	31.5417	31.0443	72.7517	76.174	63.7039	54.0643	69.4311	30.5903	51.7246	50.0236	24.7162	26.3926	43.8034	17.7068	36.7756	37.1842	54.0934	92.0655	32.4911	86.699
PA(20:5/20:5)	38.437	0	47.3126	31.0443	36.3759	0	0	13.5161	0	30.5903	25.8623	25.0118	24.7162	0	43.8034	17.7068	18.3878	111.553	36.0623	46.0327	32.4911	43.3495
PA(16:0/18:2)	5137.74	12811.6	12238.2	9996.28	15459.7	7693.58	11679.1	10515.5	5369.34	13169.1	11379.4	14782	10158.4	10952.9	11805	13404	19950.8	21009.1	15777.2	12451.9	11485.6	16472.8
PA(16:0/18:1)	5188.99	11943.5	14525	12355.6	12258.7	7922.1	13144.2	11529.2	5369.34	11609	12103.5	13356.3	10232.5	12404.5	14148.5	13457.1	17983.3	19967.9	16119.8	14684.4	11908	15605.8
PA(18:0/18:2)	3344.02	9249.49	8405.88	8568.24	10912.8	5840.01	9003.49	7650.1	5230.48	8733.53	7577.65	10930.2	7835.05	8577.59	8760.68	9685.6	13515	13609.4	12026.8	9966.09	8057.78	11140.8
PA(18:0/18:1)	3600.26	9698.5	8863.23	9872.1	8293.7	6017.75	11509.2	9150.38	5947.93	7188.72	6956.95	7278.44	6969.98	7733.03	8103.63	9862.67	9580.04	16286.7	7915.67	13487.6	9828.55	8756.59
PA(18:0/20:4)	9596.43	24306.1	18988.1	16018.9	14077.5	11603.8	15926	15489.4	12914.2	16534.1	10344.9	16057.6	11740.2	12457.3	11826.9	18114	12761.1	38783.1	21745.6	28885.5	16992.8	26269.8
PA(18:1/18:2)	589.367	1855.88	2744.13	2452.5	3091.95	1168	2144.7	2311.25	1226.62	2447.22	2275.88	2426.15	2125.6	1953.05	2628.2	2691.43	3714.34	3160.66	3930.79	2301.64	1949.46	2514.27
PA(18:1/18:1)	948.112	2095.35	3658.84	3663.23	3492.08	1726.61	3694.83	3487.15	1573.77	2646.06	3051.75	2000.94	2916.52	2771.22	3482.37	3647.59	3732.72	5057.05	3353.79	3406.42	3232.86	3164.51
PA(16:0/20:4)	2165.28	6375.86	5977.16	6022.6	6402.15	4875.14	8387.68	5960.59	2684.67	6898.11	6181.09	6603.12	4300.63	4724.27	6373.39	5860.94	7888.37	13014.5	7969.76	7250.16	5685.94	9580.23
PA(16:0/16:0)	2267.78	6256.13	3296.11	3663.23	3492.08	2412.18	4246.93	2919.47	2059.79	2982.55	2741.4	5177.44	2817.65	3193.5	3175.75	3169.51	5424.4	4833.95	3966.85	5109.63	2485.57	4118.2
PA(18:2/18:2)	51.2493	538.805	425.814	434.621	400.135	279.305	445.927	418.998	208.293	520.035	362.072	825.39	395.46	290.318	350.427	566.617	864.227	557.763	757.308	506.36	389.893	563.543
PA(16:0/20:3)	832.801	1646.35	1655.94	1924.75	2328.06	1244.18	1953.59	1824.67	1087.75	2018.96	2094.84	1975.93	1557.12	1557.16	1708.33	2177.93	2868.5	2379.79	2596.48	1519.08	1575.82	2297.52
PA(16:0/18:0)	1345.29	3083.16	2507.57	3042.35	2946.45	1117.22	2611.86	2216.64	2244.94	2416.63	2637.95	3926.85	1977.3	2929.58	2978.63	3647.59	3861.44	2677.26	2434.2	2209.57	1299.64	2947.76
PA(16:0/22:5)	192.185	628.606	883.169	900.286	945.772	380.87	891.855	837.996	393.443	780.053	1267.25	1100.52	815.636	897.348	678.953	1044.7	1415.86	929.605	1081.87	483.344	649.821	1083.74
PA(18:0/20:3)	1370.92	3113.1	2223.69	2762.95	3055.57	1345.74	1932.35	3635.82	2383.8	2355.45	1965.53	2276.07	2249.18	2269.76	2606.3	3435.11	2335.25	4424.92	3029.23	3245.31	1949.46	3771.4
PA(18:1/20:4)	538.118	927.942	2334.09	2173.1	2182.55	1015.65	2017.29	1743.57	1411.77	2018.96	1603.46	1875.89	1384.11	1689.13	1752.14	2089.4	1783.62	3755.61	3029.23	2784.98	1900.73	2427.57
PA(18:0/18:0)	512.493	1017.74	1009.34	1334.91	1236.78	634.784	1231.61	959.641	1226.62	933.004	1112.08	1575.74	988.65	1187.67	919.871	1451.96	1029.72	1413	865.495	1357.97	909.75	1343.83
PA(16:0/22:4)	320.308	598.673	788.544	714.02	1054.9	584.001	785.682	1094.8	393.443	611.806	801.731	875.413	642.622	633.422	810.363	832.218	1581.35	1933.58	811.401	1173.83	714.803	1603.93
PA(16:0/22:6)	935.3	1855.88	2302.55	1986.84	2182.55	1675.83	2760.5	1311.06	509.161	1621.29	2172.43	1575.74	1211.1	2428.12	1861.64	2443.53	2298.47	4648.03	2668.61	1979.41	2306.87	2167.47
PA(18:0/22:5)	794.364	2185.15	2286.78	2079.97	1855.17	1193.39	1720.01	3324.95	1897.78	2018.96	1836.22	1975.93	1779.57	2137.8	1467.41	2461.24	1912.33	2900.37	2848.92	2163.54	1998.2	4291.6
PA(18:0/22:4)	1409.36	4190.71	2318.32	1769.53	2728.19	1701.22	1677.54	5217.2	2939.25	2386.04	1344.84	1950.92	1458.26	1557.16	1795.94	2319.59	1673.29	3904.34	2722.7	4879.47	2355.6	4725.09
PA(18:0/22:6)	2626.53	5986.73	5709.06	4905.01	3819.47	3681.75	6327.92	3973.73	2545.81	3670.84	3517.27	2951.39	2718.79	5146.55	3810.9	5329.74	3622.4	11341.2	7392.77	8930.35	7732.87	6762.52
PA(16:0/20:2)	166.56	389.137	410.043	341.488	545.638	279.305	445.927	351.418	324.012	397.674	439.659	400.189	247.162	395.889	284.722	637.444	588.41	669.316	576.996	437.311	389.893	606.893
PA(18:2/20:4)	51.2493	299.336	205.021	186.266	254.631	101.565	233.581	162.193	138.862	183.542	103.449	400.189	148.297	184.748	153.312	247.895	312.593	483.395	432.747	414.295	227.437	216.747
PA(18:1/20:3)	102.499	149.668	473.126	558.798	654.766	203.131	318.52	351.418	208.293	351.789	362.072	325.153	420.176	316.711	394.231	566.617	459.695	483.395	522.903	437.311	243.683	390.145
PA(16:0/16:1)	64.0616	269.403	189.25	217.31	181.879	76.174	254.816	229.773	115.719	260.018	181.036	275.13	123.581	158.355	131.41	177.068	239.041	223.105	270.467	161.115	97.4732	130.048
PA(16:0/18:3)	204.997	508.872	141.938	124.177	254.631	152.348	212.346	148.677	277.724	183.542	181.036	175.083	173.014	131.963	153.312	301.015	239.041	446.211	252.436	276.196	146.21	260.097
PA(16:1/18:1)	25.6247	119.735	126.167	93.133	109.128	25.3913	106.173	135.161	69.4311	168.247	181.036	100.047	98.865	158.355	197.115	177.068	128.715	111.553	126.218	69.0491	64.9821	130.048
PA(16:1/18:2)	12.8123	29.9336	63.0835	62.0887	72.7517	25.3913	63.7039	81.0964	69.4311	76.4758	77.5869	100.047	49.4325	26.3926	87.6068	70.8271	91.939	74.3684	54.0934	69.0491	32.4911	86.699
PA(18:1/22:5)	38.437	179.602	252.334	279.399	254.631	126.957	169.877	256.805	185.15	229.427	206.898	225.106	173.014	158.355	240.919	336.429	220.654	297.474	288.498	230.164	162.455	303.446
PA(18:0e/18:2)	25.6247	29.9336	126.167	62.0887	145.503	25.3913	127.408	27.0321	69.4311	122.361	103.449	125.059	148.297	79.1777	65.7051	106.241	128.715	111.553	126.218	69.0491	32.4911	86.699
PA(18:1/22:4)	64.0616	299.336	189.25	248.355	545.638	177.739	233.581	405.482	138.862	290.608	258.623	200.094	247.162	290.318	328.525	407.256	257.429	446.211	342.592	460.327	308.665	390.145
PA(18:2/20:3)	51.2493	0	31.5417	93.133	109.128	50.7827	42.4693	67.5804	92.5748	76.4758	51.7246	50.0236	74.1487	26.3926	65.7051	106.241	91.939	74.3684	108.187	138.098	48.7366	86.699
PA(16:0/20:5)	64.0616	119.735	157.709	155.222	181.879	76.174	127.408	148.677	69.4311	122.361	258.623	100.047	98.865	131.963	197.115	159.361	165.49	148.737	198.343	69.0491	64.9821	130.048
PA(18:0/20:2)	76.874	538.805	236.563	310.443	327.383	177.739	212.346	378.45	416.587	214.132	206.898	300.142	148.297	290.318	262.82	442.669	330.98	371.842	270.467	322.229	162.455	433.495
PA(18:0/20:5)	102.499	239.469	283.876	248.355	218.255	101.565	212.346	202.741	162.006	168.247	232.761	225.106	173.014	237.533	284.722	212.481	202.266	148.737	270.467	184.131	129.964	303.446
PA(16:0/20:1)	64.0616	89.8009	141.938	186.266	145.503	126.957	148.642	148.677	115.719	244.722	284.485	175.083	123.581	131.963	131.41	230.188	183.878	223.105	198.343	230.164	162.455	260.097
PA(18:0/18:3)	333.12	957.876	457.355	434.621	363.759	584.001	445.927	324.386	393.443	428.264	465.521	450.212	469.609	607.029	459.936	566.617	459.695	632.132	576.996	1196.85	503.611	780.291
PA(14:0/18:1)	12.8123	209.535	220.792	155.222	145.503	76.174	191.112	108.129	69.4311	107.066	103.449	50.0236	98.865	79.1777	109.508	159.361	165.49	185.921	198.343	138.098	81.2277	173.398
PA(18:0e/18:1)	0	29.9336	157.709	124.177	109.128	25.3913	106.173	121.645	46.2874	122.361	77.5869	150.071	123.581	131.963	131.41	141.654	110.327	74.3684	126.218	46.0327	32.4911	173.398
PA(14:0/16:0)	140.936	269.403	173.48	124.177	145.503	50.7827	169.877	175.709	115.719	137.656	155.174	150.071	74.1487	131.963	153.312	141.654	202.266	111.553	252.436	161.115	97.4732	173.398
PA(14:0/18:2)	25.6247	119.735	94.6252	31.0443	72.7517	25.3913	63.7039	40.5482	46.2874	61.1806	51.7246	75.0354	49.4325	26.3926	65.7051	35.4135	91.939	185.921	108.187	69.0491	97.4732	86.699
PA(18:1/22:6)	115.311	538.805	394.272	496.709	509.262	330.088	488.397	310.87	115.719	351.789	387.934	225.106	271.879	395.889	306.624	478.083	257.429	632.132	667.152	621.442	438.629	346.796
PA(18:0e/16:0)	25.6247	179.602	63.0835	62.0887	109.128	50.7827	84.9386	81.0964	46.2874	76.4758	77.5869	75.0354	74.1487	79.1777	65.7051	53.1203	91.939	0	108.187	138.098	0	86.699
PA(18:1/18:3)	230.622	419.071	504.668	186.266	363.759	228.522	233.581	432.514	393.443	367.084	284.485	250.118	197.73	290.318	284.722	566.617	257.429	669.316	378.654	460.327	357.402	476.844
PA(18:1/20:2)	102.499	59.8673	110.396	93.133	145.503	76.174	106.173	94.6125	115.719	137.656	129.311	150.071	98.865	105.57	109.508	106.241	128.715	111.553	162.28	92.0655	64.9821	130.048
PA(18:2/22:6)	140.936	419.071	94.6252	93.133	145.503	76.174	84.9386	67.5804	92.5748	61.1806	25.8623	50.0236	74.1487	79.1777	131.41	53.1203	73.5512	74.3684	162.28	207.147	64.9821	86.699
PA(16:0e/18:2)	0	0	15.7709	0	36.3759	0	21.2346	27.0321	0	45.8855	25.8623	25.0118	49.4325	52.7852	0	17.7068	36.7756	74.3684	0	0	16.2455	0
PA(16:1/18:0)	25.6247	59.8673	47.3126	62.0887	36.3759	50.7827	63.7039	81.0964	69.4311	76.4758	77.5869	100.047	74.1487	52.7852	131.41	70.8271	55.1634	37.1842	72.1246	46.0327	48.7366	86.699
PA(16:1/20:4)	12.8123	29.9336	63.0835	31.0443	36.3759	25.3913	63.7039	27.0321	23.1437	61.1806	51.7246	25.0118	49.4325	26.3926	43.8034	53.1203	55.1634	37.1842	54.0934	23.0164	32.4911	86.699
PA(18:1e/16:0)	12.8123	59.8673	15.7709	0	36.3759	0	21.2346	27.0321	23.1437	61.1806	51.7246	50.0236	49.4325	52.7852	0	106.241	55.1634	0	54.0934	23.0164	0	43.3495
PA(18:2/18:3)	38.437	119.735	94.6252	0	109.128	126.957	84.9386	135.161	208.293	91.7709	103.449	75.0354	74.1487	79.1777	43.8034	247.895	73.5512	260.29	90.1557	184.131	81.2277	130.048
PA(18:2/20:2)	38.437	0	47.3126	31.0443	36.3759	25.3913	42.4693	40.5482	23.1437	15.2952	25.8623	50.0236	24.7162	0	43.8034	53.1203	55.1634	74.3684	72.1246	69.0491	32.4911	43.3495
PA(18:2/22:4)	38.437	29.9336	47.3126	62.0887	36.3759	76.174	63.7039	54.0643	46.2874	15.2952	25.8623	25.0118	49.4325	26.3926	131.41	35.4135	73.5512	111.553	72.1246	115.082	32.4911	86.699
PA(14:0/18:0)	51.2493	149.668	189.25	124.177	181.879	25.3913	106.173	67.5804	92.5748	76.4758	77.5869	100.047	74.1487	79.1777	65.7051	123.947	147.102	74.3684	90.1557	23.0164	48.7366	130.048
PA(14:0/20:4)	0	29.9336	31.5417	31.0443	36.3759	25.3913	21.2346	27.0321	0	30.5903	51.7246	25.0118	0	0	21.9017	35.4135	55.1634	0	54.0934	23.0164	32.4911	0
PA(16:0e/18:1)	0	0	63.0835	62.0887	36.3759	25.3913	21.2346	27.0321	23.1437	45.8855	77.5869	50.0236	49.4325	52.7852	43.8034	88.5338	55.1634	74.3684	18.0311	23.0164	48.7366	86.699
PA(18:1/20:1)	25.6247	29.9336	47.3126	62.0887	109.128	50.7827	63.7039	67.5804	46.2874	30.5903	51.7246	50.0236	74.1487	52.7852	87.6068	106.241	55.1634	74.3684	54.0934	115.082	48.7366	86.699
PA(18:2/20:1)	25.6247	59.8673	15.7709	31.0443	36.3759	25.3913	63.7039	13.5161	46.2874	30.5903	25.8623	25.0118	24.7162	26.3926	21.9017	88.5338	36.7756	37.1842	36.0623	46.0327	16.2455	43.3495
PA(18:2/20:5)	12.8123	29.9336	31.5417	0	36.3759	25.3913	21.2346	0	0	15.2952	0	50.0236	0	26.3926	21.9017	17.7068	18.3878	0	36.0623	46.0327	16.2455	0
PA(18:2/22:5)	38.437	149.668	78.8544	62.0887	145.503	50.7827	42.4693	54.0643	23.1437	76.4758	25.8623	75.0354	24.7162	79.1777	65.7051	53.1203	91.939	37.1842	72.1246	23.0164	32.4911	86.699
PA(20:4/20:4)	0	209.535	189.25	186.266	145.503	126.957	169.877	108.129	92.5748	107.066	103.449	250.118	74.1487	131.963	131.41	141.654	183.878	223.105	324.561	391.278	194.946	173.398
PA(14:0/20:3)	0	29.9336	15.7709	0	0	0	0	13.5161	0	15.2952	0	25.0118	24.7162	0	0	17.7068	18.3878	37.1842	36.0623	0	16.2455	43.3495
PA(16:0e/16:0)	38.437	29.9336	63.0835	62.0887	36.3759	25.3913	42.4693	27.0321	0	61.1806	25.8623	100.047	24.7162	52.7852	43.8034	53.1203	55.1634	74.3684	72.1246	23.0164	32.4911	43.3495
PA(16:0e/18:0)	51.2493	29.9336	63.0835	93.133	36.3759	0	42.4693	27.0321	46.2874	61.1806	51.7246	100.047	49.4325	52.7852	43.8034	53.1203	55.1634	37.1842	72.1246	23.0164	16.2455	0
PA(16:1/20:3)	0	29.9336	15.7709	31.0443	0	0	0	0	0	15.2952	25.8623	0	0	0	21.9017	17.7068	18.3878	0	18.0311	0	16.2455	43.3495
PA(18:0/20:1)	25.6247	209.535	110.396	62.0887	218.255	25.3913	106.173	189.225	115.719	107.066	51.7246	125.059	123.581	158.355	87.6068	247.895	165.49	185.921	144.249	69.0491	32.4911	260.097
PA(18:0e/18:0)	38.437	119.735	94.6252	186.266	72.7517	25.3913	84.9386	108.129	92.5748	168.247	129.311	150.071	74.1487	131.963	109.508	123.947	147.102	74.3684	90.1557	69.0491	48.7366	173.398
PA(18:1/20:5)	12.8123	0	63.0835	124.177	36.3759	25.3913	63.7039	27.0321	46.2874	76.4758	77.5869	75.0354	24.7162	52.7852	43.8034	35.4135	55.1634	0	72.1246	23.0164	16.2455	0
PA(18:1e/18:1)	0	29.9336	0	0	0	0	21.2346	27.0321	46.2874	15.2952	25.8623	25.0118	49.4325	0	21.9017	35.4135	0	0	0	23.0164	0	0
PA(20:3/20:4)	12.8123	0	47.3126	93.133	72.7517	0	42.4693	54.0643	23.1437	30.5903	25.8623	25.0118	49.4325	79.1777	43.8034	35.4135	55.1634	74.3684	90.1557	92.0655	64.9821	86.699
All_PA	46572.8	118358	109970	103067	109964	68201.2	110314	101722	64663.5	99892.6	89483.5	107976	81415.3	93429.7	97199.7	116068	126949	185326	131609	137085	100414	139802
ALL_PA_plasmalogens	179.373	449.004	646.606	651.931	582.014	177.739	552.101	473.063	370.299	718.872	594.833	800.378	642.622	633.422	525.641	672.857	680.349	520.579	613.059	414.295	227.437	650.242
PC(16:0/20:4)	81706	175839	99131.2	134821	104762	134066	160170	114616	77233.8	118166	104040	128632	84176.5	104364	95616.6	90253.9	73130.9	243928	106744	149409	102857	126828
PC(18:0/20:4)	69699.1	142313	100573	135531	96448	120718	156772	117706	77762.8	136345	97537.8	109194	99994.9	114619	112137	73255.4	81957	248178	102211	165718	93945.6	126828
PC(18:1/20:4)	8199.89	17104.9	18384.3	22706.7	12471.7	16250.5	21841.3	16064.8	7934.98	15382.6	14187.3	14292.5	15818.4	12668.4	16019.5	14165.4	9246.44	36546.8	17722	27356.6	11139.8	11890.1
PC(16:1e/20:4)	0	0	0	5676.68	0	0	4368.27	0	0	0	3546.83	0	1129.89	1206.52	2002.44	404.726	5043.51	1699.85	412.14	0	1485.31	0
PC(16:0e/20:4)	14057	25315.3	14058.6	18449.2	14134.6	16250.5	17473.1	12975.4	8463.98	12236.1	10049.3	13149.1	8474.14	10255.4	9010.98	9308.7	6304.39	21248.1	8654.95	11573.9	7426.53	9908.45
PC(18:0e/20:4)	14935.5	27367.9	19105.3	23416.3	17460.4	17991.6	23782.8	18536.3	11109	18529	13596.2	14864.2	13558.6	13271.7	13015.9	8499.25	8826.14	27197.6	11127.8	14730.5	9283.16	11890.1
PC(18:2/20:4)	2342.83	4789.38	3965.25	5676.68	4157.24	4642.99	5824.36	3089.39	2116	2796.83	2955.69	4573.59	3389.66	3016.3	4505.49	4451.99	3362.34	9349.17	3709.26	9469.59	2227.96	2972.54
PC(14:0/20:4)	585.706	684.197	720.954	709.585	831.448	580.374	970.726	308.939	528.999	699.207	591.138	571.698	564.943	603.259	1001.22	404.726	420.293	1699.85	412.14	1052.18	371.326	990.845
PC(16:1/20:4)	292.853	684.197	720.954	709.585	831.448	580.374	485.363	617.878	528.999	699.207	591.138	571.698	564.943	603.259	500.61	809.452	420.293	849.925	412.14	526.088	371.326	990.845
PC(20:1/20:4)	1171.41	2052.59	2523.34	3547.92	831.448	2321.49	3397.54	2162.57	528.999	1398.41	1773.41	1715.1	2259.77	1206.52	3504.27	1618.9	840.585	6799.4	2060.7	7365.24	1113.98	990.845
PC(20:2/20:4)	585.706	1368.39	1441.91	2128.75	831.448	1160.75	1456.09	926.816	528.999	699.207	1182.28	1143.4	1129.89	603.259	1001.22	809.452	420.293	2549.77	1236.42	2104.35	742.653	990.845
PC(20:4/20:4)	878.559	2052.59	1441.91	2128.75	831.448	2901.87	2426.82	1235.76	528.999	699.207	1773.41	1715.1	1129.89	603.259	2002.44	1214.18	420.293	5099.55	1648.56	4208.71	742.653	990.845
PC(16:0/22:5)	2635.68	6157.77	8651.45	9934.19	10808.8	6384.11	8251.18	9577.1	7934.98	9788.9	13596.2	12005.7	10733.9	13271.7	6007.32	10118.2	7565.27	8499.25	9067.09	4208.71	9654.49	9908.45
PC(16:0/18:3)	2342.83	4789.38	3965.25	2838.34	4157.24	3482.24	4368.27	2780.45	2644.99	4195.24	2955.69	3430.19	2824.71	3016.3	3504.27	3237.81	4202.93	8499.25	2472.84	4208.71	3341.94	2972.54
PC(16:0/22:6)	12885.5	26683.7	20907.7	25545.1	27437.8	31340.2	39314.4	16373.8	10580	18529	29556.9	16579.3	17513.2	38608.6	23028.1	25093	12608.8	58644.8	23079.9	24200.1	28592.1	18826.1
PC(18:0/22:5)	1171.41	2736.79	3604.77	5676.68	4988.69	2901.87	4853.63	4634.08	3702.99	5244.05	5911.38	4573.59	6214.37	6635.85	4004.88	4047.26	4202.93	5949.47	4533.54	2630.44	2970.61	5945.07
PC(18:0/18:3)	1171.41	2736.79	1441.91	1419.17	1662.9	1160.75	970.726	1235.76	1058	1398.41	1182.28	1143.4	1694.83	1206.52	1501.83	1214.18	1260.88	2549.77	1236.42	1578.27	1113.98	990.845
PC(18:0/22:6)	6149.92	12999.7	9732.88	12772.5	13303.2	13348.6	19899.9	8650.29	5289.99	10837.7	13596.2	6860.38	9604.03	24130.4	12515.3	9713.43	8405.85	36546.8	12776.4	15782.7	12625.1	10899.3
PC(16:0/20:5)	292.853	684.197	2162.86	2838.34	1662.9	1160.75	2912.18	1235.76	528.999	1398.41	2955.69	2286.79	564.943	3619.55	3504.27	1618.9	1260.88	849.925	1648.56	526.088	371.326	990.845
PC(18:0/20:5)	585.706	684.197	1802.39	2838.34	1662.9	580.374	2912.18	1235.76	1058	2097.62	3546.83	1715.1	1129.89	4222.81	3003.66	1214.18	1681.17	849.925	1648.56	1052.18	371.326	990.845
PC(16:0e/22:5)	585.706	1368.39	1441.91	1419.17	1662.9	1160.75	970.726	1235.76	1058	1048.81	1182.28	1143.4	1129.89	1206.52	500.61	1214.18	420.293	849.925	824.281	526.088	742.653	990.845
PC(16:1e/22:4)	0	0	0	709.585	0	0	485.363	0	0	0	591.138	0	0	0	500.61	0	840.585	0	0	0	371.326	0
PC(18:1/22:5)	292.853	684.197	720.954	1419.17	831.448	580.374	485.363	926.816	528.999	699.207	1182.28	571.698	1129.89	1206.52	1001.22	809.452	840.585	849.925	824.281	526.088	371.326	990.845
PC(16:0e/18:3)	292.853	684.197	720.954	709.585	831.448	580.374	485.363	308.939	528.999	349.604	591.138	571.698	564.943	0	500.61	404.726	420.293	849.925	412.14	526.088	371.326	0
PC(16:0e/22:6)	2342.83	4789.38	3604.77	4257.51	4157.24	4642.99	4853.63	1853.63	1058	2097.62	2955.69	1715.1	1694.83	4222.81	2503.05	2428.36	1260.88	5099.55	2060.7	2104.35	2227.96	1981.69
PC(16:1e/22:5)	0	0	0	709.585	0	0	485.363	0	0	0	591.138	0	0	0	0	0	420.293	0	0	0	0	0
PC(16:1e/22:6)	0	0	0	709.585	0	0	485.363	0	0	0	0	0	0	0	0	0	420.293	0	0	0	0	0
PC(18:0e/22:5)	292.853	684.197	720.954	709.585	831.448	580.374	485.363	926.816	528.999	1048.81	1182.28	1143.4	1129.89	1206.52	500.61	809.452	420.293	849.925	412.14	526.088	371.326	990.845
PC(18:0e/22:6)	878.559	2736.79	1802.39	2128.75	2494.34	2321.49	2912.18	1235.76	1058	1748.02	2364.55	1143.4	1694.83	3016.3	1501.83	1618.9	840.585	4249.62	1648.56	1578.27	1113.98	990.845
PC(18:1/22:6)	585.706	1368.39	1802.39	1419.17	1662.9	1741.12	2426.82	926.816	528.999	1048.81	1773.41	1143.4	1694.83	2413.04	1501.83	1618.9	840.585	3399.7	1648.56	2104.35	1485.31	990.845
PC(16:0/18:2)	229890	529569	436177	369694	508015	374921	447990	363930	316870	392954	351136	394472	368908	402374	352430	429414	311857	769182	299626	430340	335679	379494
PC(16:0/18:1)	224326	509727	403013	360469	327591	309920	347520	320987	229586	285626	293796	285278	268913	294994	277839	337542	209306	652742	278195	422449	278495	267528
PC(18:0/18:2)	144377	298994	243322	240549	312625	186880	229091	206062	193085	219901	189755	226393	265523	238287	213260	202363	184929	407114	181342	238844	159670	224922
PC(18:0/18:1)	83463.2	183365	162215	162495	145503	123620	126680	137787	94161.8	122361	117045	92615.1	137281	103761	119646	111704	92464.4	242229	101799	160457	103600	99084.5
PC(16:0/16:0)	138227	325678	176273	145465	150492	159603	150463	159103	132779	126556	107587	154359	116943	123065	132161	156629	135754	294924	143837	217274	115483	135746
PC(18:1/18:2)	19328.3	45157	67409.2	54638	67347.3	33081.3	47080.2	47576.6	34384.9	46497.3	47291	40590.6	70617.8	50070.5	48058.6	55042.8	40348.1	75643.3	49044.7	49452.3	33048.1	40624.7
PC(18:1/18:1)	25185.4	54735.8	69932.6	72377.7	53212.7	41206.5	50477.8	59007.3	29094.9	42302	43744.2	28013.2	61578.8	42228.1	50561.6	46543.5	30261.1	99441.2	45335.4	64182.8	43445.2	29725.4
PC(16:0e/18:2)	37778.1	82787.9	62362.5	54638	65684.4	42947.6	48051	38308.4	33855.9	41952.4	34286	41734	38416.1	38608.6	35042.7	39663.2	28579.9	73093.5	23904.1	32617.5	25250.2	29725.4
PC(18:2/18:2)	5271.36	12315.5	13337.7	12772.5	16629	9866.35	13104.8	8650.29	6876.99	8740.09	9458.21	10290.6	14123.6	10858.7	11514	13356	14289.9	20398.2	9479.23	15782.7	7797.86	8917.61
PC(16:0e/18:1)	38656.6	81419.5	58036.8	53218.9	44066.8	37143.9	38343.7	37690.5	26978.9	25521.1	27783.5	29728.3	28247.1	28956.4	28034.2	31973.4	18072.6	58644.8	23079.9	36300.1	22279.6	21798.6
PC(16:0/20:3)	17571.2	41051.8	32442.9	42575.1	44066.8	26697.2	33490.1	34910.1	25391.9	35310	33694.9	29156.6	32201.7	36798.8	30036.6	38044.3	26898.7	47595.8	32971.2	29460.9	25250.2	38643
PC(18:0e/18:2)	25771.1	49946.4	41454.9	41155.9	49055.5	25536.4	30092.5	26877.7	26978.9	31114.7	26601.2	27441.5	32766.7	30766.2	26031.7	26307.2	21434.9	39096.5	18546.3	21043.5	14853.1	24771.1
PC(16:0/18:0)	25478.2	57472.6	29919.6	26964.2	29932.1	24956.1	21356	23479.3	22218	20626.6	18916.4	22867.9	22597.7	20510.8	21025.6	26307.2	21014.6	42496.2	19782.7	30513.1	16709.7	22789.4
PC(18:0e/18:1)	19914	37630.8	36408.2	34769.7	24112	19732.7	20385.3	25950.9	12696	22374.6	17143	16007.6	24857.5	18097.8	19023.2	19426.9	13869.7	28897.4	15661.3	18413.1	11511.1	10899.3
PC(18:0/20:3)	11128.4	22578.5	22349.6	32640.9	30763.6	16250.5	23297.4	26568.7	20102	27618.7	23645.5	21152.8	29377	30163	25030.5	21450.5	21434.9	37396.7	24316.3	21569.6	14481.7	27743.7
PC(18:1e/16:0)	0	28052.1	23791.5	20578	17460.4	13348.6	14560.9	14829.1	10051	12585.7	12413.9	12005.7	11298.9	11461.9	10512.8	12141.8	7565.27	21248.1	9479.23	12100	7797.86	7926.76
PC(16:0e/16:0)	22842.5	51999	25233.4	21287.5	20786.2	19732.7	17958.4	19463.1	15341	14683.3	10049.3	17151	13558.6	12668.4	13516.5	15784.3	13029.1	25497.7	12364.2	17887	10025.8	10899.3
PC(18:0/18:0)	5564.21	10947.2	8290.97	9224.6	8314.48	6384.11	6795.09	7105.59	5289.99	6292.86	5911.38	5145.29	7909.2	6032.59	6507.93	5666.17	5043.51	11898.9	5357.82	8943.5	5198.57	4954.23
PC(18:1e/18:2)	3514.24	7526.17	9732.88	8515.02	9145.93	4062.62	5339	5251.96	3702.99	5593.66	5320.24	4573.59	7344.26	5429.33	4505.49	5666.17	3782.63	6799.4	4121.4	3682.62	2599.29	3963.38
PC(16:0/16:1)	2342.83	5473.58	11535.3	10643.8	8314.48	4062.62	9221.9	10503.9	5818.99	11187.3	8867.07	9147.17	8474.14	9048.89	9010.98	8499.25	6304.39	11898.9	9067.09	6313.06	5569.9	6935.92
PC(16:0/20:2)	4685.65	11631.4	9011.93	8515.02	10808.8	9285.98	8736.54	7105.59	7405.99	7691.28	7684.79	6860.38	6214.37	8445.63	6007.32	9713.43	7144.97	15298.6	7006.39	8417.41	7426.53	9908.45
PC(18:1e/18:1)	4685.65	10263	11895.7	10643.8	8314.48	5803.74	6795.09	7414.53	3173.99	5593.66	5320.24	3430.19	6779.31	4222.81	5506.71	5261.44	2942.05	9349.17	4533.54	5786.97	1856.63	2972.54
PC(16:1/18:2)	878.559	1368.39	3244.29	3547.92	4157.24	1741.12	3397.54	3089.39	2116	3496.04	2955.69	2286.79	3389.66	3016.3	3003.66	2833.08	2101.46	3399.7	2472.84	1578.27	1485.31	2972.54
PC(18:0e/16:0)	8785.59	19841.7	10093.4	9224.6	9145.93	5803.74	5339	7105.59	6347.99	6642.47	5320.24	7432.08	6779.31	5429.33	5506.71	7689.8	5043.51	6799.4	5357.82	5260.88	2599.29	4954.23
PC(18:1e/18:0)	5271.36	9578.76	8651.45	8515.02	7483.03	5223.36	5339	5869.84	3702.99	4894.45	4729.1	4001.89	5084.48	3619.55	4505.49	4047.26	2942.05	8499.25	3297.12	4734.8	2970.61	2972.54
PC(14:0/18:2)	878.559	2052.59	2162.86	2128.75	3325.79	1741.12	3882.91	1853.63	1587	2447.22	2364.55	1715.1	2824.71	2413.04	2503.05	2428.36	2942.05	6799.4	1648.56	3156.53	2227.96	2972.54
PC(16:0/22:4)	2928.53	6841.97	5046.68	5676.68	4988.69	5803.74	5339	5869.84	4231.99	4894.45	4729.1	5145.29	5084.48	4222.81	3003.66	4451.99	4202.93	12748.9	4945.68	7891.33	7797.86	5945.07
PC(18:1/20:3)	1464.27	2736.79	5767.63	7095.85	5820.14	2901.87	3882.91	4943.02	2644.99	4544.85	4729.1	3430.19	5649.43	4826.07	4505.49	5261.44	3362.34	5949.47	5357.82	4208.71	2227.96	3963.38
PC(16:0/20:1)	2342.83	4105.18	3965.25	3547.92	4157.24	3482.24	3397.54	4016.2	2644.99	3496.04	3546.83	2858.49	2824.71	2413.04	3003.66	3237.81	2942.05	7649.32	2884.98	4734.8	2970.61	1981.69
PC(16:1/18:1)	1171.41	2052.59	4325.73	4257.51	3325.79	1741.12	2912.18	3707.27	2116	3146.43	2955.69	2286.79	3389.66	3016.3	3003.66	2833.08	1260.88	3399.7	2884.98	2104.35	1856.63	1981.69
PC(16:0e/20:3)	2928.53	6841.97	5046.68	6386.26	5820.14	3482.24	3882.91	4016.2	3173.99	3845.64	3546.83	2858.49	3389.66	3619.55	3003.66	3642.54	2521.76	4249.62	2472.84	2104.35	1856.63	2972.54
PC(16:1e/16:0)	0	0	0	1419.17	0	0	970.726	0	0	0	591.138	0	564.943	603.259	500.61	0	1681.17	849.925	412.14	0	371.326	0
PC(14:0/18:1)	1464.27	3420.99	5046.68	3547.92	4157.24	2901.87	4853.63	3707.27	2116	3496.04	4137.97	2286.79	3389.66	3619.55	3504.27	3237.81	2942.05	8499.25	2884.98	3682.62	2970.61	2972.54
PC(16:0e/18:0)	3807.09	8894.56	4686.2	4257.51	3325.79	3482.24	2426.82	3089.39	2644.99	2447.22	1773.41	2286.79	2824.71	2413.04	2002.44	2833.08	1681.17	3399.7	1648.56	2630.44	1113.98	1981.69
PC(18:0/20:2)	1464.27	2736.79	2883.82	3547.92	4157.24	2321.49	2912.18	3089.39	3173.99	3146.43	2955.69	2286.79	3389.66	3619.55	2503.05	2833.08	2942.05	5949.47	2884.98	2630.44	1856.63	2972.54
PC(18:0/22:4)	1757.12	3420.99	2883.82	4257.51	3325.79	3482.24	3882.91	4016.2	2644.99	3496.04	2955.69	3430.19	3954.6	3016.3	3003.66	2833.08	2521.76	9349.17	3297.12	7365.24	2970.61	3963.38
PC(18:0e/20:3)	2342.83	4789.38	4325.73	5676.68	5820.14	2321.49	3882.91	4016.2	3173.99	4195.24	3546.83	2858.49	3954.6	4222.81	3003.66	2833.08	2521.76	4249.62	2884.98	2104.35	1485.31	2972.54
PC(18:2/20:3)	292.853	684.197	1081.43	1419.17	831.448	580.374	970.726	617.878	528.999	699.207	1182.28	571.698	1129.89	603.259	1001.22	1214.18	840.585	1699.85	824.281	1052.18	371.326	990.845
PC(16:0e/20:2)	878.559	2052.59	1441.91	1419.17	1662.9	1160.75	970.726	926.816	1058	699.207	1182.28	571.698	564.943	1206.52	500.61	1214.18	840.585	1699.85	824.281	526.088	742.653	990.845
PC(16:1e/20:3)	0	0	0	709.585	0	0	485.363	0	0	0	591.138	0	0	0	500.61	0	840.585	0	0	0	0	0
PC(18:0e/18:0)	1171.41	2736.79	1802.39	1419.17	1662.9	580.374	970.726	1235.76	1058	1048.81	1182.28	571.698	1129.89	1206.52	1001.22	809.452	840.585	1699.85	824.281	1052.18	371.326	990.845
PC(18:1/18:3)	292.853	684.197	720.954	709.585	831.448	580.374	485.363	308.939	528.999	349.604	591.138	0	564.943	603.259	500.61	404.726	420.293	849.925	412.14	526.088	371.326	0
PC(18:1/20:2)	585.706	1368.39	1802.39	1419.17	1662.9	1160.75	1456.09	1544.69	1058	1048.81	1182.28	1143.4	1694.83	1206.52	1501.83	1618.9	840.585	2549.77	1648.56	1578.27	742.653	990.845
PC(18:2/20:1)	585.706	684.197	720.954	709.585	831.448	580.374	970.726	617.878	528.999	699.207	591.138	571.698	564.943	603.259	1001.22	404.726	420.293	1699.85	412.14	1578.27	742.653	0
PC(18:2/20:2)	292.853	684.197	720.954	709.585	831.448	580.374	485.363	617.878	528.999	349.604	591.138	571.698	564.943	603.259	500.61	404.726	420.293	849.925	412.14	526.088	371.326	990.845
PC(14:0/16:0)	1464.27	3420.99	1441.91	709.585	1662.9	1160.75	970.726	1235.76	1058	699.207	591.138	1143.4	564.943	603.259	500.61	809.452	840.585	2549.77	412.14	1578.27	371.326	990.845
PC(14:0/18:0)	585.706	2052.59	1081.43	709.585	831.448	580.374	485.363	617.878	528.999	699.207	591.138	571.698	1129.89	603.259	500.61	404.726	840.585	849.925	824.281	526.088	371.326	990.845
PC(16:0e/14:0)	878.559	2052.59	1081.43	709.585	831.448	580.374	970.726	926.816	1058	699.207	591.138	571.698	564.943	603.259	500.61	809.452	840.585	1699.85	824.281	1052.18	371.326	990.845
PC(16:0e/16:1)	585.706	684.197	1441.91	1419.17	831.448	580.374	970.726	926.816	528.999	1398.41	591.138	1143.4	564.943	603.259	500.61	809.452	420.293	849.925	824.281	526.088	371.326	990.845
PC(16:0e/20:1)	585.706	684.197	720.954	709.585	831.448	580.374	485.363	617.878	528.999	349.604	591.138	571.698	564.943	603.259	500.61	404.726	420.293	849.925	412.14	526.088	371.326	0
PC(16:0e/22:4)	585.706	1368.39	720.954	709.585	831.448	580.374	970.726	617.878	528.999	349.604	591.138	571.698	564.943	603.259	500.61	404.726	420.293	849.925	412.14	526.088	742.653	0
PC(16:1/18:0)	292.853	684.197	720.954	709.585	831.448	0	485.363	617.878	528.999	699.207	591.138	571.698	1129.89	603.259	500.61	404.726	420.293	849.925	412.14	526.088	371.326	0
PC(16:1e/16:1)	0	0	0	0	0	0	0	0	0	0	0	0	0	0	0	0	0	0	0	0	0	0
PC(18:0/20:1)	292.853	684.197	720.954	709.585	831.448	580.374	970.726	926.816	528.999	699.207	591.138	571.698	564.943	603.259	1001.22	809.452	420.293	1699.85	412.14	1052.18	371.326	0
PC(18:0e/20:2)	292.853	684.197	720.954	709.585	831.448	580.374	485.363	617.878	528.999	699.207	591.138	571.698	564.943	603.259	500.61	404.726	420.293	849.925	412.14	526.088	371.326	0
PC(18:0e/22:4)	0	684.197	720.954	709.585	831.448	580.374	485.363	617.878	528.999	699.207	591.138	571.698	564.943	603.259	500.61	404.726	0	849.925	412.14	526.088	371.326	0
PC(18:1/20:1)	0	1368.39	1441.91	1419.17	831.448	1160.75	970.726	1544.69	528.999	699.207	1182.28	571.698	1129.89	603.259	1501.83	809.452	420.293	2549.77	1236.42	2630.44	742.653	0
PC(18:1/22:4)	292.853	684.197	1081.43	1419.17	831.448	1160.75	970.726	926.816	528.999	699.207	591.138	571.698	1129.89	603.259	500.61	809.452	420.293	2549.77	1236.42	2104.35	742.653	990.845
PC(18:1e/20:3)	292.853	684.197	1081.43	1419.17	831.448	580.374	485.363	617.878	528.999	699.207	591.138	571.698	564.943	603.259	500.61	404.726	420.293	849.925	412.14	526.088	0	0
PC(18:2/18:3)	292.853	684.197	360.477	0	0	0	0	0	0	0	0	0	0	0	0	404.726	420.293	849.925	0	526.088	0	0
All_PC	1.36499e+06	3.03168e+06	2.36906e+06	2.32105e+06	2.37295e+06	1.94483e+06	2.26616e+06	2.00501e+06	1.53674e+06	1.95044e+06	1.8012e+06	1.8826e+06	1.93775e+06	1.9618e+06	1.83223e+06	1.95402e+06	1.50843e+06	3.85611e+06	1.69843e+06	2.3816e+06	1.59188e+06	1.81919e+06
PC_AA_to_n3	5.98198	5.72549	4.15429	4.55455	3.24468	4.41129	4.08955	5.42442	4.91667	5	2.93793	5.18367	3.91429	2.43575	3.96947	3.14907	3.97368	4.3681	3.98718	6.33898	3.50562	5.05085
ALL_PC_plasmalogens	214954	473464	352186	348406	320108	237373	266950	243444	181447	224445	201578	210385	220328	210537	195739	207220	156349	362068	158262	201492	133306	159526
PE(18:1e/20:4)	0	5003.19	6375.94	84751	5222.53	4715.54	45214.6	4894.75	3570.74	6150.84	56878.6	6217.22	26799.5	31878.5	39829.8	11408.2	69873.6	25789.9	18224.3	8861.3	27118.4	13840.9
PE(18:1e/22:4)	2525.86	4447.28	5756.37	38672.4	6625.6	3228.33	16881.5	5725.02	3223.59	5003.7	24476.8	5609.79	15518.3	15364.3	17114.6	8119.82	41503.9	16361.1	11655.8	7118.63	15526.1	9041.46
PE(16:0/18:1)	46444.7	92687.3	74168.2	79384.8	63813.7	65872.4	55422.4	76713.4	50783.9	51468.2	84717.5	65995.4	65692.2	72918.9	73636.6	94743.9	82574.4	133730	76194.4	100055	69821	86915.7
PE(16:0/18:2)	0	43660.3	41409.8	37430.6	37830.9	31104.4	24101.3	29059.6	27061.6	27913.7	38313.1	48737.3	35450.2	32971.9	34197.9	54246	61953.8	64328.7	49444	41133.5	34440.5	41151
PE(18:1/18:1)	15448	31857.9	33242.7	35922.7	29594.4	28909.9	20809.9	29426.4	19027.4	21118.2	31348.8	21706.7	31477.9	30294.9	32727.4	37829.2	25454	56705.9	24548.1	45884.8	32166.2	33100.4
PE(16:1e/22:4)	18.3033	21.3812	191.503	16010	181.879	163.23	8418.02	57.926	16.5312	98.326	15203.3	53.5967	6549.8	6899.78	8025.41	1277.42	23483.8	6268.2	3516.07	1117.94	9492.03	2384.22
PE(18:1/18:2)	7623.33	14218.5	17663.4	18537.9	17798.2	13511.8	10556.7	12193.4	10679.2	12279.8	15203.3	21117.1	16030.3	13743	16833	24422.7	16312.6	23187	19821.4	20698.3	17812.1	15977.4
PE(18:1e/22:5)	329.46	513.148	1554.56	15455.6	1584.95	326.46	5232.82	1216.45	909.217	1748.02	12377	2304.66	6161.41	7295.66	6570.51	3478.12	15669	2071.69	4031.25	558.969	2634.1	2631.93
PE(18:0e/22:4)	11952.1	21081.8	14858.4	9778.97	15563.7	11208.5	10480.8	13631.9	15307.9	15535.5	13060.5	20688.3	10610.3	14459.4	8244.43	20211	16562.2	21434	15828.8	23575.3	15920.6	20498.1
PE(16:0/20:4)	24224.4	50737.5	31260.1	38849.8	31750.9	35130.7	28727.4	25864	26466.5	24428.5	32161.6	40108.2	24380.8	31878.5	25593.7	48984.5	35882.5	72721.7	37079.8	52822.6	36958.6	46260.1
PE(16:1e/20:4)	36.6066	64.1435	315.417	28671.7	207.862	217.64	17018	115.852	49.5937	131.101	22278.5	107.193	6902.89	9916.07	13563.4	1884.51	28396	7755.57	4559.3	1331.66	11313.9	3282.17
PE(18:0/20:4)	37045.9	80799.4	47447.8	56278.9	35882.2	44507.4	39420.6	40924.7	42055.4	37451.3	44039.8	54668.7	39298.8	34593.1	44069.3	59583.3	24849.8	98830.3	52019.8	97359.2	38652.8	64095.3
PE(18:2/18:2)	1564.93	2950.6	3987.78	3547.92	4053.31	3137.65	2381.31	2403.93	2661.53	2654.8	2567.76	8789.86	4042.87	2752.37	3144.46	4489.93	5227.39	4833.95	6465.45	4932.08	3655.24	3498.92
PE(18:0e/20:4)	8511.05	16805.6	11895.7	11087.3	11874.1	9684.99	14636.7	10590.8	12927.4	14333.7	12691	19687.9	9604.03	15609.3	7258.85	19983.4	14749.6	15750.2	13935.5	18511.7	13379.4	14615
PE(18:0/18:1)	13352.3	27453.4	19263	22795.4	17980.1	18227.4	17048.4	22687.7	18349.7	15557.4	23497.7	17615.5	21203	18531.4	19508.2	25877.2	13922.2	40238.6	15068.9	31433.8	15723.4	24833.1
PE(18:1e/18:1)	713.83	1197.35	1622.15	13903.4	1377.09	779.877	7492.79	1892.25	843.092	1311.01	12931.1	1393.51	5261.03	6918.63	8526.02	2908.97	18978.8	6161.96	3850.94	2794.84	5291.4	3375.07
PE(18:1/20:4)	13754.9	26127.8	21301.9	23549.3	21409.8	23160.5	16138.3	20303.1	16002.2	17589.4	21077.8	22564.2	18872.6	18474.8	22261.5	28912.6	17389.6	50729.9	26003.5	44059.9	29323.2	24647.3
PE(18:0/18:2)	7467.76	13641.2	9755.41	12927.7	8470.38	8633.06	7780.98	7009.05	10117.1	6948.37	10215.6	14024.5	11404.8	8992.33	9339.51	15885.5	7525.86	18565.5	9762.57	17360.9	6440.19	10868.3
PE(16:0/22:4)	10030.2	20248	12695.6	12839.1	16421.1	15579.4	8615.2	17503.3	14068.1	10794	14889.3	16347	9515.75	10575.9	10778.8	19060.1	12937.1	28844.3	13098.3	19728.3	13739.1	22882.3
PE(18:1e/20:3)	201.337	277.955	439.331	5410.58	467.69	253.913	2275.14	366.865	330.624	393.304	4137.97	464.505	2153.84	2318.78	2675.14	1049.76	4649.49	1779.53	1236.42	526.088	1508.51	836.026
PE(16:0/16:0)	7742.31	16228.3	9361.14	8204.57	7716.88	7091.44	5156.98	7617.27	5653.68	4512.07	9532.1	9468.75	6779.31	7126	9339.51	10510.2	16404.5	9269.49	8938.29	7809.12	6625.86	7586.16
PE(16:1e/22:5)	0	0	56.3246	6208.87	51.9655	18.1367	2335.81	19.3087	16.5312	54.6255	6871.98	53.5967	2171.5	2620.41	2972.37	493.26	8629.13	637.444	1068.99	98.6416	1299.64	650.242
PE(16:1e/18:1)	18.3033	21.3812	123.914	7960.65	77.9483	72.5467	4519.95	38.6173	16.5312	43.7004	8146.62	35.7312	2118.54	3487.59	3864.09	632.385	11676.3	2974.74	1223.54	476.768	3388.35	959.881
PE(18:0e/22:5)	1683.91	2587.12	3390.74	3015.74	3481.69	1233.29	2457.15	2519.78	4182.4	4064.14	4488.95	7503.54	3672.13	4995.74	2221.46	7323.01	4373.67	1806.09	4198.68	1890.63	1740.59	3870.49
PE(18:1e/22:6)	439.28	748.341	1092.7	11419.9	1065.29	671.057	6522.07	762.693	396.749	819.383	7204.49	803.951	2418.66	5806.37	5710.09	1783.32	9207.03	3559.06	2421.32	1134.38	4339.88	1300.48
PE(16:0e/22:4)	5188.99	9215.28	6319.61	3126.61	5248.52	5168.95	4216.59	7047.67	5289.99	5265.9	5246.35	10076.2	4731.4	6221.11	3801.51	11142.6	6002.3	11952.1	7457.16	12856.3	9642.88	8824.71
PE(16:0/20:3)	4411.1	8702.13	5688.78	7805.43	7612.95	5042	3928.41	6507.02	6414.11	4665.02	7352.28	7467.81	6885.24	7842.37	6680.02	12774.2	7486.46	15378.3	6800.32	7644.72	5047.72	8236.4
PE(16:0e/20:4)	3697.27	7034.4	5700.04	3592.27	3741.52	4534.17	5323.83	4846.48	4099.74	4905.37	4230.33	7735.79	3354.35	5749.81	3676.36	9726.08	6934.83	9216.37	8307.2	8548.94	6266.13	6935.92
PE(18:1e/18:2)	192.185	384.861	642.1	2838.34	519.655	290.187	1562.26	482.717	396.749	458.855	2050.51	768.22	1447.67	1395.04	1689.56	1467.13	2994.58	1513.93	1120.51	723.371	673.029	1052.77
PE(18:2/20:4)	1812.03	3442.37	3086.59	4057.94	3585.62	4117.03	2457.15	2172.23	2562.34	2206.87	2346.08	5288.21	2242.12	2563.85	2956.73	3870.19	3244.13	5444.83	4829.77	5704.77	4026.57	3994.34
PE(16:0/22:5)	2086.58	4212.09	3999.04	5166.66	4806.81	2865.59	2912.18	4238.25	4083.21	3681.76	6484.04	6092.16	3813.36	4467.89	3848.44	7070.06	4452.47	4488.67	4494.91	2827.72	2692.12	6223.75
PE(18:1/22:4)	3331.2	5537.72	4370.79	4723.17	7067.31	6438.52	3352.04	7240.75	4612.21	4763.35	5357.19	5252.48	4166.45	3676.11	4990.46	6829.75	3664.43	11341.2	5950.28	9765.52	6022.45	6099.89
PE(16:1e/18:2)	0	0	33.7947	1530.04	25.9828	18.1367	819.05	9.65434	16.5312	10.9251	1237.7	0	529.634	791.777	735.271	113.829	2298.47	478.083	231.829	65.761	498.97	185.783
PE(16:0/18:3)	604.01	1175.96	1013.84	731.759	961.362	1124.47	576.369	704.767	661.249	819.383	960.599	1322.05	918.032	886.037	1126.37	1062.41	2587.43	1938.89	888.678	1364.54	1090.77	990.845
PE(18:0/22:4)	5619.12	9407.71	7772.79	7295.42	8886.1	7907.59	5369.33	11759	8563.17	8772.86	8719.28	8807.73	5896.59	4939.18	6507.93	9966.38	4478.74	15351.8	7792.03	12872.7	6103.68	12292.7
PE(18:0e/18:1)	2187.25	4083.8	3672.36	2949.21	3014	1831.8	2548.16	4431.34	2760.71	3441.41	4027.13	3501.65	3548.55	3393.33	3113.17	4097.85	3625.02	5391.71	3644.87	4784.12	2297.58	4149.16
PE(16:0/18:0)	0	4404.52	2557.13	2882.69	2624.26	2484.72	2108.3	2645.29	1735.78	1758.94	2900.27	2393.99	2330.39	2545	2831.58	3402.23	2889.51	4833.95	2498.6	3238.73	2158.33	3220.25
PE(16:1/18:1)	283.702	684.197	1385.58	1840.49	1169.22	435.28	1046.56	1399.88	661.249	1201.76	2272.19	1071.93	1447.67	1395.04	1799.07	1543.02	2403.55	1088.97	1532.65	789.133	568.594	1145.66
PE(16:1/22:4)	27.455	42.7623	90.1193	1175.25	155.897	36.2734	485.363	144.815	82.6561	109.251	1274.64	107.193	688.524	584.407	688.339	252.954	1602.37	292.162	321.985	115.082	243.683	309.639
PE(16:1/20:4)	109.82	277.955	461.861	2860.51	441.707	217.64	1440.92	395.828	264.499	360.529	2992.64	518.102	1271.12	1281.93	1564.41	784.157	2850.11	690.564	875.798	345.245	545.386	712.17
PE(18:0/20:3)	3074.96	5986.73	4077.9	5321.89	3793.48	3464.11	2608.83	4035.51	4248.52	3332.16	4415.06	4734.38	4413.62	3336.78	4615	6956.23	2495.49	8446.13	3902.45	6724.07	2622.49	4954.23
PE(16:0/16:1)	649.768	1368.39	1599.62	1330.47	1481.02	798.014	864.553	1737.78	1173.72	1343.79	1847.31	1590.04	1412.36	1244.22	1501.83	1555.67	2114.6	2310.73	1635.68	1397.42	1055.96	1331.45
PE(16:1e/20:3)	0	0	22.5298	2084.41	25.9828	0	894.888	0	0	10.9251	1681.05	0	635.561	886.037	985.576	177.068	2088.33	557.763	257.588	98.6416	533.782	185.783
PE(16:1/18:2)	109.82	235.193	732.219	643.061	597.603	217.64	333.687	521.334	297.562	535.33	720.449	857.548	688.524	546.704	594.475	923.282	985.061	345.282	991.713	345.245	266.891	464.459
PE(18:1/20:3)	1317.84	2843.69	2365.63	3259.66	2832.12	1976.9	1471.26	2278.42	2182.12	2010.22	2438.44	2822.76	2701.13	2450.74	2909.8	4009.32	1838.78	4276.18	2949.38	3468.9	2436.83	2353.26
PE(16:0e/18:1)	1235.47	1902.92	1813.65	1530.04	1377.09	1160.75	1577.43	1998.45	1289.43	1507.67	2419.97	2054.54	1836.06	1941.74	1611.34	2504.24	2416.68	3532.5	1970.55	2877.05	1763.8	1826.87
PE(16:0/20:2)	0	3378.22	1768.59	1951.36	1948.71	2448.45	1425.75	1950.18	2215.18	1300.09	2216.77	2090.27	1518.28	2017.15	1658.27	3667.83	1983.26	5338.59	2485.72	2959.25	2274.37	2910.61
PE(18:0e/18:2)	475.886	876.628	1013.84	864.807	909.397	489.69	667.374	994.397	892.686	1016.04	979.072	1304.19	1200.5	923.74	719.627	1593.61	1090.13	1567.05	1004.59	1101.5	452.554	1052.77
PE(14:0/18:1)	686.375	1389.78	1757.33	1574.39	1351.1	834.287	758.38	1708.82	743.905	1125.29	1865.78	964.741	1606.56	1319.63	1407.97	1353.3	2850.11	1752.97	2176.62	1249.46	1009.54	1517.23
PE(18:0/18:0)	585.706	1197.35	754.749	3015.74	779.483	707.33	2335.81	868.89	859.623	611.806	2937.22	786.085	1235.81	1790.93	2065.02	1391.25	2745.04	2390.41	965.954	1528.94	1914.65	1176.63
PE(16:0e/22:5)	631.465	1111.82	2038.95	1419.17	1818.79	562.237	955.559	1660.55	1537.4	2010.22	2013.56	4394.93	2047.92	2394.18	1376.68	4755.53	3585.62	1009.29	3348.64	789.133	881.9	2136.51
PE(18:0/22:5)	1317.84	2287.78	2681.05	3437.05	2936.05	1704.85	1713.94	3147.31	3091.34	2687.58	4027.13	3465.92	2577.55	2413.04	2675.14	4148.44	1733.71	2629.46	2949.38	1791.99	1508.51	3963.38
PE(18:0e/22:6)	1482.57	2458.83	1960.09	1685.26	1558.97	1414.66	2184.13	1110.25	1289.43	1737.09	2087.46	2161.73	1341.74	3054	1251.53	3035.45	1996.39	2602.9	1957.67	2712.64	2529.66	1517.23
PE(16:0e/18:2)	228.792	534.529	574.51	443.491	389.741	217.64	318.52	405.482	347.156	426.079	628.084	750.354	653.215	584.407	422.39	1037.11	1063.87	743.684	747.004	542.529	266.891	557.35
PE(18:1/22:5)	759.588	1539.44	1813.65	1751.79	2156.57	1541.62	1016.23	1882.6	1620.06	1824.49	2549.28	2215.33	1783.1	1621.26	2033.73	2656.02	1536.69	2204.49	2163.74	1512.5	1636.16	2198.44
PE(16:0/22:6)	3267.14	6564.02	4382.05	5809.73	4183.22	5858.15	5005.31	2625.98	2248.25	3059.03	5486.5	4001.89	2506.93	5448.18	4458.56	5830.59	3756.36	9614.78	5010.08	6658.31	5616.31	3932.42
PE(16:1e/22:6)	0	42.7623	67.5895	2683.12	25.9828	18.1367	1971.79	19.3087	16.5312	21.8502	2567.76	17.8656	635.561	1451.59	1517.47	215.011	3244.13	956.166	528.055	164.403	1821.82	216.747
PE(18:1e/20:2)	54.91	106.906	101.384	665.236	155.897	72.5467	242.682	106.198	66.1249	87.4009	461.826	125.059	282.471	358.185	312.881	278.249	604.171	345.282	244.708	131.522	266.891	154.82
PE(18:0e/20:3)	585.706	940.771	777.279	731.759	805.466	507.827	712.877	695.112	859.623	786.608	849.761	1179.13	812.105	829.481	563.187	1669.5	945.658	1009.29	850.039	887.774	556.99	928.917
PE(20:1/20:4)	1473.42	2544.36	3086.59	2527.9	2520.33	2321.49	1698.77	2346	1868.03	2272.42	2013.56	2358.26	2312.73	1809.78	2565.63	3364.29	1260.88	4462.11	3129.69	5343.08	2053.9	2322.29
PE(18:1e/20:1)	73.2133	128.287	146.444	487.84	285.81	90.6834	182.011	144.815	99.1873	163.877	369.461	178.656	335.435	282.778	297.237	417.374	446.561	371.842	296.226	230.164	208.871	154.82
PE(18:1e/20:5)	9.15166	21.3812	101.384	1441.34	77.9483	18.1367	546.034	48.2717	66.1249	76.4758	1385.48	107.193	335.435	735.222	688.339	215.011	1077	106.241	334.864	49.3208	127.643	154.82
PE(14:0/18:2)	329.46	769.722	799.809	532.189	571.621	417.144	303.352	579.26	429.812	557.181	757.395	732.489	688.524	433.592	531.898	746.214	1904.45	823.365	1365.21	641.17	522.178	588.314
PE(18:1e/16:0)	622.313	940.771	732.219	1064.38	649.569	725.467	682.542	791.656	743.905	611.806	923.653	1107.67	1094.58	1112.26	891.712	1391.25	1418.49	1806.09	1352.34	1413.86	1160.4	1083.74
PE(18:1/18:3)	137.275	256.574	394.272	332.618	285.81	362.734	227.514	289.63	314.093	294.978	258.623	393.043	406.053	301.63	422.39	392.078	485.963	557.763	296.226	427.447	406.138	247.711
PE(18:0e/20:1)	375.218	620.054	428.067	266.094	727.517	253.913	197.179	376.519	446.343	371.454	314.042	678.892	476.67	509	219.017	872.691	367.756	690.564	515.175	509.648	301.703	278.675
PE(18:2/22:4)	503.341	876.628	653.365	731.759	987.345	1233.29	606.704	743.384	727.374	491.63	609.611	696.757	564.943	490.148	735.271	897.986	630.439	1381.13	618.211	1380.98	731.049	1083.74
PE(16:1/22:5)	9.15166	42.7623	33.7947	598.712	51.9655	18.1367	182.011	48.2717	49.5937	54.6255	757.395	89.3279	300.126	339.333	281.593	139.125	761.78	53.1203	141.673	16.4403	69.6237	92.8917
PE(16:0/20:1)	649.768	1368.39	968.782	1020.03	1195.21	816.15	621.872	1110.25	1041.47	644.581	1219.22	893.279	1129.89	999.148	844.78	1682.14	1142.67	1832.65	978.833	1035.74	765.861	1021.81
PE(18:1/20:2)	521.645	1069.06	754.749	820.457	857.431	1070.06	621.872	849.582	909.217	742.907	868.234	839.682	759.142	867.185	797.848	1239.47	577.902	1699.85	837.16	1397.42	905.108	1021.81
PE(18:2/18:3)	64.0616	64.1435	135.179	110.873	155.897	126.957	106.173	115.852	99.1873	109.251	110.838	214.387	141.236	113.111	109.508	151.772	288.951	212.481	115.914	131.522	162.455	123.856
PE(20:4/20:4)	1235.47	2159.5	2038.95	1796.14	1714.86	2412.18	1880.78	1448.15	1421.68	1234.54	1644.1	3537.38	1253.47	1677.81	2299.68	2478.95	1444.76	2841.94	3554.71	4734.8	2425.23	1919.76
PE(16:1e/20:2)	0	0	11.2649	0	0	0	91.0056	0	0	0	221.677	0	105.927	131.963	125.153	50.5908	328.354	106.241	38.6382	16.4403	81.2277	30.9639
PE(18:2/20:3)	210.488	406.242	371.742	643.061	467.69	308.323	212.346	279.976	396.749	251.278	314.042	607.43	423.707	358.185	422.39	708.271	394.024	531.203	515.175	476.768	301.703	402.531
PE(18:1/20:1)	356.915	726.96	878.663	975.679	857.431	671.057	515.698	1042.67	661.249	688.282	831.288	625.295	953.341	659.815	938.644	1302.71	577.902	1328.01	631.09	1200.14	603.405	774.098
PE(18:1/22:6)	1061.59	1753.26	1869.98	2150.93	1766.83	2031.31	1653.27	1168.17	694.311	1223.61	1939.67	1464.98	1076.92	1979.44	2033.73	2339.82	1090.13	3559.06	1790.23	2761.96	2634.1	1331.45
PE(16:1e/20:1)	0	0	0	221.745	0	0	91.0056	9.65434	0	0	203.204	0	123.581	94.2592	125.153	50.5908	262.683	79.6805	51.5175	16.4403	104.436	30.9639
PE(18:0/22:6)	1445.96	2779.55	2129.07	2527.9	1948.71	2230.81	2108.3	1341.95	1256.37	1562.29	2493.86	1661.5	1377.05	2281.07	2065.02	2795.14	971.927	4223.06	2125.1	3172.97	2309.19	1950.73
PE(20:2/20:4)	475.886	940.771	968.782	1397	883.414	870.56	834.218	878.545	876.154	742.907	905.18	964.741	723.833	772.926	1016.86	1302.71	630.439	1487.37	965.954	1265.9	765.861	1083.74
PE(20:3/20:4)	356.915	1004.91	822.338	1197.42	909.397	779.877	576.369	724.075	760.436	622.731	665.03	1000.47	617.906	678.666	860.424	1062.41	604.171	1035.85	1004.59	1019.3	661.425	1176.63
PE(16:0e/20:3)	247.095	491.767	349.212	288.269	311.793	217.64	318.52	337.902	314.093	305.903	332.515	446.639	317.78	433.592	250.305	897.986	446.561	531.203	489.417	427.447	313.307	433.495
PE(18:2/22:5)	100.668	171.049	214.033	310.443	285.81	181.367	182.011	144.815	214.906	152.952	277.096	250.118	247.162	226.222	219.017	328.84	210.146	212.481	206.07	164.403	150.851	247.711
PE(18:0/18:3)	118.972	213.812	146.444	221.745	103.931	199.503	136.508	106.198	198.375	109.251	166.258	232.252	229.508	113.111	140.797	240.306	170.744	292.162	141.673	328.805	150.851	216.747
PE(14:0/20:4)	237.943	470.386	416.802	421.316	285.81	253.913	273.017	337.902	231.437	262.203	406.407	393.043	370.744	320.481	344.17	531.203	696.11	743.684	798.522	493.208	301.703	464.459
PE(18:1e/18:0)	45.7583	85.5246	67.5895	354.792	51.9655	36.2734	182.011	86.889	16.5312	65.5507	314.042	71.4623	211.854	169.667	234.661	139.125	551.634	239.041	167.432	82.2013	162.455	123.856
PE(18:0e/20:2)	210.488	449.004	270.358	177.396	363.759	235.777	166.844	251.013	314.093	273.128	221.677	393.043	282.471	301.63	172.085	607.089	341.488	424.962	334.864	345.245	220.475	309.639
PE(18:0e/20:5)	73.2133	106.906	135.179	288.269	155.897	36.2734	257.849	96.5434	115.719	142.026	350.988	285.849	123.581	433.592	187.729	303.545	315.219	79.6805	244.708	82.2013	104.436	185.783
PE(18:0/20:2)	503.341	812.484	484.391	554.363	519.655	616.647	409.525	530.989	644.717	426.079	628.084	500.236	547.288	471.296	500.61	986.52	420.293	1354.57	540.934	887.774	498.97	681.206
PE(16:1e/20:5)	0	0	11.2649	643.061	0	0	227.514	0	0	0	628.084	0	70.6178	282.778	250.305	25.2954	499.097	26.5602	64.3969	0	46.4158	30.9639
PE(18:2/20:2)	118.972	277.955	225.298	243.92	233.845	272.05	151.676	125.506	214.906	152.952	166.258	214.387	158.89	226.222	187.729	354.135	118.207	371.842	193.191	279.484	185.663	247.711
PE(16:0/20:5)	128.123	192.43	405.537	554.363	363.759	181.367	303.352	212.395	165.312	207.577	609.611	428.774	229.508	546.704	359.814	455.317	367.756	239.041	425.02	147.962	139.247	278.675
PE(16:1/20:3)	18.3033	64.1435	67.5895	266.094	77.9483	18.1367	121.341	67.5804	49.5937	54.6255	258.623	71.4623	158.89	188.518	187.729	189.715	249.549	79.6805	128.794	16.4403	34.8119	92.8917
PE(18:0/20:1)	274.55	534.529	304.153	465.665	467.69	380.87	273.017	463.408	396.749	327.753	443.353	357.312	476.67	358.185	406.746	607.089	302.085	770.244	373.502	674.051	290.099	402.531
PE(16:0e/20:1)	173.882	277.955	157.709	110.873	233.845	126.957	91.0056	251.013	198.375	163.877	184.731	303.715	211.854	245.074	109.508	455.317	131.341	451.523	283.346	427.447	232.079	123.856
PE(18:2/20:1)	128.123	192.43	247.828	199.571	207.862	199.503	136.508	202.741	132.25	142.026	166.258	196.521	194.199	169.667	203.373	366.783	118.207	318.722	193.191	378.126	139.247	216.747
PE(16:0e/22:6)	695.526	1282.87	1363.05	820.457	961.362	888.697	1061.73	868.89	495.937	808.458	979.072	1268.46	706.178	1357.33	923	2099.52	1418.49	2629.46	1661.44	1446.74	1369.27	805.062
PE(18:1e/16:1)	9.15166	21.3812	45.0596	243.92	25.9828	0	91.0056	48.2717	49.5937	32.7753	184.731	71.4623	141.236	94.2592	125.153	75.8862	183.878	53.1203	115.914	32.8805	34.8119	61.9278
PE(14:0/16:0)	457.583	812.484	473.126	243.92	337.776	199.503	151.676	434.445	281.031	284.053	406.407	410.908	282.471	282.778	312.881	354.135	801.183	239.041	502.296	197.283	162.455	309.639
PE(18:0e/16:0)	256.247	641.435	270.358	199.571	181.879	163.23	197.179	366.865	247.968	251.278	258.623	357.312	353.089	245.074	250.305	404.726	354.622	531.203	334.864	460.327	197.267	216.747
PE(20:4/22:4)	402.673	705.578	619.57	465.665	623.586	743.604	500.531	598.569	462.874	513.48	424.88	643.161	353.089	414.741	563.187	720.918	380.89	982.726	515.175	1200.14	591.802	619.278
PE(16:1/18:0)	64.0616	85.5246	123.914	155.222	77.9483	72.5467	106.173	125.506	82.6561	98.326	129.311	71.4623	88.2723	113.111	125.153	88.5338	105.073	106.241	103.035	164.403	58.0198	92.8917
PE(16:1/22:6)	18.3033	42.7623	78.8544	332.618	51.9655	36.2734	182.011	28.963	16.5312	32.7753	369.461	35.7312	88.2723	207.37	187.729	75.8862	288.951	79.6805	115.914	16.4403	69.6237	61.9278
PE(20:1/22:4)	210.488	555.91	529.451	332.618	649.569	507.827	273.017	685.458	495.937	557.181	332.515	518.102	353.089	263.926	391.102	581.794	210.146	903.045	450.778	887.774	348.119	557.35
PE(18:3/20:4)	54.91	149.668	67.5895	110.873	103.931	181.367	60.6704	57.926	82.6561	54.6255	36.9461	160.79	70.6178	113.111	93.8644	101.182	78.8049	185.921	103.035	180.843	127.643	92.8917
PE(14:0/22:4)	100.668	149.668	157.709	133.047	155.897	145.093	106.173	231.704	165.312	109.251	129.311	107.193	141.236	113.111	156.441	164.42	197.012	265.602	231.829	180.843	116.04	247.711
PE(16:0e/16:0)	128.123	213.812	202.768	88.6981	129.914	54.41	45.5028	106.198	49.5937	109.251	147.784	160.79	123.581	94.2592	93.8644	177.068	170.744	0	115.914	0	23.2079	154.82
PE(16:0e/20:2)	73.2133	192.43	112.649	88.6981	129.914	72.5467	75.838	106.198	115.719	76.4758	110.838	214.387	123.581	150.815	62.5763	303.545	157.61	239.041	180.311	197.283	92.8316	154.82
PE(16:1e/18:0)	0	0	0	177.396	0	0	91.0056	0	0	0	147.784	0	35.3089	56.5555	62.5763	12.6477	262.683	79.6805	51.5175	16.4403	92.8316	30.9639
PE(18:1e/18:3)	9.15166	21.3812	56.3246	88.6981	25.9828	0	45.5028	38.6173	33.0624	32.7753	73.8922	53.5967	70.6178	56.5555	93.8644	63.2385	170.744	79.6805	51.5175	16.4403	23.2079	92.8917
PE(20:2/22:4)	128.123	213.812	337.947	510.014	441.707	399.007	288.184	415.137	413.28	327.753	406.407	285.849	229.508	301.63	359.814	417.374	223.28	557.763	218.95	411.007	278.495	464.459
PE(16:1e/16:0)	0	0	22.5298	66.5236	0	0	30.3352	0	0	0	36.9461	0	17.6545	37.7037	46.9322	12.6477	78.8049	53.1203	25.7588	0	23.2079	0
PE(20:3/22:4)	256.247	491.767	473.126	421.316	597.603	525.964	242.682	511.68	528.999	469.78	461.826	464.505	264.817	320.481	484.966	682.975	262.683	557.763	399.261	493.208	290.099	495.423
PE(18:0/20:5)	146.427	256.574	247.828	465.665	233.845	126.957	197.179	164.124	165.312	196.652	480.3	232.252	176.545	301.63	281.593	366.783	183.878	239.041	244.708	263.044	127.643	216.747
PE(18:0e/18:0)	100.668	128.287	90.1193	110.873	103.931	36.2734	75.838	115.852	99.1873	109.251	129.311	107.193	88.2723	94.2592	78.2204	139.125	105.073	132.801	154.553	115.082	81.2277	92.8917
PE(16:1e/18:3)	0	0	0	44.3491	0	18.1367	15.1676	0	0	0	18.4731	17.8656	35.3089	18.8518	15.6441	0	91.939	0	0	0	23.2079	0
PE(18:2/22:6)	100.668	235.193	202.768	243.92	155.897	362.734	182.011	106.198	66.1249	109.251	184.731	125.059	141.236	207.37	234.661	252.954	170.744	345.282	167.432	295.925	266.891	123.856
PE(16:0e/20:5)	9.15166	42.7623	135.179	155.222	77.9483	18.1367	106.173	67.5804	49.5937	87.4009	184.731	160.79	70.6178	188.518	156.441	177.068	302.085	53.1203	244.708	16.4403	58.0198	123.856
PE(18:1/20:5)	45.7583	128.287	146.444	199.571	155.897	36.2734	136.508	77.2347	99.1873	109.251	203.204	196.521	105.927	131.963	172.085	215.011	91.939	79.6805	154.553	65.761	46.4158	61.9278
PE(20:5/22:4)	658.92	1047.68	833.603	510.014	1091.28	743.604	970.726	878.545	545.53	852.159	1681.05	964.741	900.377	754.074	1001.22	999.168	1234.61	1328.01	991.713	1249.46	731.049	1052.77
PE(14:0/20:3)	73.2133	106.906	90.1193	110.873	103.931	72.5467	45.5028	77.2347	82.6561	43.7004	129.311	89.3279	105.927	94.2592	109.508	139.125	183.878	159.361	154.553	49.3208	46.4158	92.8917
PE(20:1/22:5)	302.005	555.91	416.802	199.571	415.724	380.87	136.508	801.31	644.717	447.929	203.204	518.102	264.817	207.37	234.661	493.26	183.878	504.643	360.623	542.529	208.871	340.603
PE(20:1/20:3)	118.972	192.43	236.563	177.396	207.862	145.093	106.173	164.124	148.781	152.952	129.311	142.925	194.199	150.815	203.373	265.602	131.341	292.162	218.95	312.365	116.04	154.82
PE(14:0/18:0)	54.91	128.287	78.8544	44.3491	51.9655	18.1367	30.3352	57.926	49.5937	43.7004	55.4192	53.5967	52.9634	37.7037	46.9322	75.8862	105.073	79.6805	103.035	32.8805	46.4158	61.9278
PE(16:1/20:2)	9.15166	0	22.5298	44.3491	25.9828	18.1367	30.3352	28.963	16.5312	21.8502	55.4192	17.8656	52.9634	37.7037	31.2881	50.5908	52.5366	53.1203	51.5175	32.8805	23.2079	30.9639
PE(20:4/22:5)	164.73	171.049	236.563	199.571	233.845	145.093	197.179	212.395	198.375	218.502	258.623	321.58	211.854	263.926	265.949	366.783	183.878	212.481	270.467	197.283	127.643	185.783
PE(14:0/22:5)	18.3033	42.7623	78.8544	88.6981	77.9483	18.1367	45.5028	57.926	33.0624	65.5507	110.838	71.4623	70.6178	56.5555	46.9322	101.182	118.207	26.5602	115.914	32.8805	11.604	61.9278
PE(16:1e/16:1)	0	0	0	44.3491	0	0	30.3352	0	0	0	36.9461	0	0	0	15.6441	0	26.2683	0	12.8794	0	0	0
PE(16:0e/18:0)	36.6066	42.7623	45.0596	66.5236	51.9655	18.1367	45.5028	38.6173	49.5937	43.7004	55.4192	53.5967	88.2723	37.7037	31.2881	75.8862	65.6707	79.6805	77.2763	49.3208	34.8119	61.9278
PE(16:1/18:3)	18.3033	64.1435	22.5298	44.3491	25.9828	18.1367	15.1676	19.3087	16.5312	21.8502	18.4731	17.8656	17.6545	37.7037	15.6441	0	26.2683	26.5602	12.8794	16.4403	11.604	30.9639
PE(16:1/20:1)	0	21.3812	22.5298	44.3491	0	18.1367	0	19.3087	16.5312	10.9251	18.4731	17.8656	35.3089	18.8518	15.6441	37.9431	26.2683	26.5602	25.7588	16.4403	0	30.9639
PE(20:3/22:5)	100.668	171.049	146.444	133.047	181.879	90.6834	75.838	135.161	214.906	131.101	166.258	214.387	88.2723	113.111	125.153	278.249	65.6707	79.6805	115.914	65.761	46.4158	154.82
PE(18:0e/16:1)	18.3033	64.1435	67.5895	44.3491	25.9828	18.1367	30.3352	48.2717	16.5312	43.7004	55.4192	35.7312	52.9634	56.5555	46.9322	50.5908	52.5366	53.1203	77.2763	32.8805	23.2079	30.9639
PE(18:0e/18:3)	18.3033	42.7623	33.7947	0	25.9828	18.1367	15.1676	9.65434	0	21.8502	18.4731	53.5967	35.3089	56.5555	46.9322	37.9431	52.5366	53.1203	25.7588	16.4403	11.604	0
PE(18:3/18:3)	18.3033	21.3812	11.2649	22.1745	0	18.1367	15.1676	9.65434	16.5312	0	0	17.8656	0	0	15.6441	25.2954	26.2683	0	12.8794	16.4403	23.2079	30.9639
PE(20:2/22:5)	45.7583	149.668	123.914	199.571	103.931	54.41	91.0056	125.506	132.25	109.251	166.258	107.193	123.581	94.2592	140.797	202.363	91.939	79.6805	90.1557	49.3208	69.6237	154.82
PE(16:1/16:1)	0	21.3812	22.5298	22.1745	25.9828	0	15.1676	28.963	16.5312	32.7753	18.4731	35.7312	35.3089	18.8518	15.6441	25.2954	39.4024	0	38.6382	16.4403	0	30.9639
PE(20:1/22:6)	183.033	277.955	326.682	243.92	285.81	272.05	182.011	376.519	314.093	284.053	166.258	285.849	194.199	263.926	250.305	303.545	131.341	371.842	244.708	312.365	197.267	185.783
PE(20:2/20:3)	45.7583	85.5246	90.1193	155.222	103.931	54.41	75.838	106.198	99.1873	65.5507	92.3653	71.4623	70.6178	94.2592	125.153	177.068	65.6707	106.241	103.035	115.082	58.0198	154.82
PE(20:3/20:3)	82.365	128.287	90.1193	155.222	129.914	54.41	75.838	125.506	132.25	98.326	92.3653	107.193	88.2723	94.2592	125.153	215.011	78.8049	132.801	115.914	98.6416	58.0198	92.8917
PE(16:0e/16:1)	9.15166	21.3812	33.7947	22.1745	25.9828	0	15.1676	19.3087	16.5312	21.8502	18.4731	35.7312	35.3089	18.8518	15.6441	25.2954	26.2683	26.5602	25.7588	16.4403	11.604	0
PE(16:0e/18:3)	18.3033	42.7623	22.5298	22.1745	25.9828	0	15.1676	9.65434	16.5312	21.8502	0	53.5967	35.3089	0	31.2881	37.9431	91.939	26.5602	25.7588	0	11.604	30.9639
PE(16:1/20:5)	0	0	0	22.1745	0	0	15.1676	0	0	0	55.4192	0	17.6545	18.8518	31.2881	12.6477	39.4024	0	12.8794	16.4403	0	0
PE(18:3/22:4)	0	21.3812	11.2649	22.1745	25.9828	18.1367	0	9.65434	33.0624	10.9251	18.4731	35.7312	0	18.8518	31.2881	25.2954	13.1341	26.5602	12.8794	32.8805	23.2079	0
PE(20:1/20:2)	27.455	42.7623	22.5298	22.1745	51.9655	54.41	15.1676	48.2717	33.0624	21.8502	36.9461	35.7312	17.6545	37.7037	31.2881	50.5908	26.2683	106.241	38.6382	82.2013	34.8119	30.9639
PE(14:0/18:3)	9.15166	21.3812	22.5298	22.1745	25.9828	18.1367	15.1676	19.3087	16.5312	10.9251	36.9461	35.7312	35.3089	18.8518	15.6441	12.6477	65.6707	26.5602	25.7588	16.4403	23.2079	0
PE(14:0/20:2)	9.15166	42.7623	33.7947	22.1745	25.9828	18.1367	15.1676	28.963	49.5937	21.8502	36.9461	17.8656	35.3089	37.7037	15.6441	25.2954	52.5366	53.1203	38.6382	32.8805	23.2079	30.9639
PE(18:1e/14:0)	9.15166	42.7623	22.5298	44.3491	25.9828	0	15.1676	48.2717	33.0624	32.7753	55.4192	53.5967	52.9634	37.7037	46.9322	75.8862	78.8049	26.5602	38.6382	16.4403	11.604	61.9278
PE(18:2/20:5)	0	64.1435	22.5298	44.3491	0	18.1367	15.1676	9.65434	16.5312	10.9251	36.9461	17.8656	17.6545	37.7037	15.6441	37.9431	26.2683	0	38.6382	16.4403	11.604	30.9639
PE(18:3/20:3)	91.5166	128.287	45.0596	22.1745	77.9483	36.2734	15.1676	19.3087	82.6561	10.9251	18.4731	35.7312	17.6545	18.8518	31.2881	50.5908	26.2683	26.5602	38.6382	32.8805	11.604	30.9639
PE(20:1/20:1)	18.3033	21.3812	22.5298	22.1745	25.9828	18.1367	15.1676	57.926	33.0624	32.7753	36.9461	35.7312	52.9634	18.8518	46.9322	37.9431	13.1341	106.241	25.7588	82.2013	23.2079	30.9639
PE(20:2/20:2)	18.3033	42.7623	33.7947	22.1745	25.9828	36.2734	30.3352	28.963	49.5937	21.8502	18.4731	35.7312	17.6545	37.7037	46.9322	50.5908	26.2683	53.1203	25.7588	32.8805	23.2079	61.9278
PE(20:4/22:6)	100.668	149.668	123.914	155.222	181.879	253.913	166.844	67.5804	66.1249	98.326	166.258	160.79	52.9634	150.815	172.085	177.068	91.939	292.162	296.226	378.126	197.267	92.8917
PE(20:5/20:5)	283.702	406.242	168.974	177.396	51.9655	181.367	30.3352	222.05	297.562	87.4009	36.9461	250.118	88.2723	56.5555	31.2881	101.182	39.4024	212.481	103.035	378.126	23.2079	123.856
PE(20:5/22:5)	146.427	277.955	247.828	288.269	363.759	145.093	379.19	270.321	247.968	316.828	775.869	446.639	441.362	358.185	438.034	455.317	446.561	239.041	309.105	180.843	150.851	371.567
PE(22:4/22:4)	27.455	42.7623	78.8544	44.3491	77.9483	72.5467	60.6704	57.926	181.843	54.6255	129.311	35.7312	17.6545	56.5555	93.8644	37.9431	52.5366	53.1203	90.1557	98.6416	46.4158	61.9278
PE(14:0/16:1)	18.3033	42.7623	45.0596	22.1745	25.9828	18.1367	15.1676	48.2717	16.5312	32.7753	36.9461	35.7312	35.3089	18.8518	15.6441	25.2954	52.5366	26.5602	38.6382	16.4403	11.604	30.9639
PE(14:0/22:6)	27.455	42.7623	67.5895	44.3491	25.9828	36.2734	15.1676	19.3087	16.5312	32.7753	55.4192	35.7312	35.3089	56.5555	46.9322	63.2385	52.5366	106.241	64.3969	65.761	34.8119	61.9278
PE(18:3/20:2)	9.15166	21.3812	11.2649	22.1745	0	0	0	9.65434	16.5312	0	0	0	17.6545	18.8518	15.6441	12.6477	13.1341	26.5602	12.8794	0	11.604	0
PE(18:3/22:5)	9.15166	0	11.2649	0	0	0	15.1676	0	16.5312	0	18.4731	17.8656	17.6545	0	0	12.6477	13.1341	0	12.8794	0	0	0
PE(20:1/20:5)	713.83	1432.54	540.716	155.222	415.724	417.144	106.173	868.89	776.967	469.78	73.8922	482.371	176.545	169.667	156.441	354.135	131.341	664.004	425.02	805.573	243.683	402.531
PE(20:2/22:6)	45.7583	106.906	78.8544	155.222	103.931	90.6834	106.173	57.926	49.5937	54.6255	166.258	71.4623	52.9634	169.667	125.153	126.477	52.5366	106.241	51.5175	115.082	81.2277	92.8917
PE(20:3/22:6)	54.91	128.287	157.709	155.222	103.931	126.957	106.173	57.926	66.1249	76.4758	110.838	71.4623	35.3089	131.963	109.508	164.42	52.5366	106.241	77.2763	115.082	69.6237	92.8917
PE(14:0/14:0)	54.91	128.287	78.8544	22.1745	25.9828	18.1367	15.1676	48.2717	33.0624	32.7753	36.9461	53.5967	17.6545	18.8518	15.6441	25.2954	52.5366	0	38.6382	16.4403	11.604	30.9639
PE(20:4/20:5)	45.7583	64.1435	78.8544	44.3491	51.9655	36.2734	60.6704	48.2717	33.0624	43.7004	36.9461	53.5967	52.9634	37.7037	46.9322	101.182	52.5366	79.6805	64.3969	65.761	34.8119	61.9278
PE(20:5/22:6)	146.427	277.955	236.563	177.396	207.862	235.777	439.86	125.506	82.6561	152.952	387.934	196.521	176.545	301.63	297.237	278.249	223.28	398.402	231.829	263.044	220.475	154.82
PE(22:4/22:5)	100.668	213.812	33.7947	0	51.9655	72.5467	15.1676	28.963	132.25	54.6255	55.4192	89.3279	17.6545	37.7037	46.9322	75.8862	13.1341	26.5602	64.3969	115.082	23.2079	61.9278
PE(22:4/22:6)	91.5166	128.287	11.2649	22.1745	51.9655	72.5467	30.3352	19.3087	49.5937	32.7753	55.4192	71.4623	17.6545	37.7037	46.9322	63.2385	13.1341	53.1203	25.7588	65.761	11.604	0
PE(22:5/22:5)	485.038	919.39	214.033	88.6981	259.828	199.503	75.838	270.321	396.749	185.727	36.9461	428.774	88.2723	75.4074	62.5763	202.363	65.6707	185.921	167.432	295.925	46.4158	154.82
PE(16:0e/14:0)	36.6066	42.7623	22.5298	0	25.9828	18.1367	15.1676	9.65434	16.5312	10.9251	18.4731	17.8656	17.6545	18.8518	0	25.2954	13.1341	26.5602	12.8794	0	0	30.9639
PE(22:5/22:6)	109.82	277.955	56.3246	44.3491	51.9655	54.41	75.838	106.198	214.906	109.251	73.8922	89.3279	52.9634	113.111	62.5763	113.829	39.4024	53.1203	64.3969	82.2013	46.4158	92.8917
PE(22:6/22:6)	192.185	320.717	22.5298	133.047	129.914	126.957	30.3352	77.2347	132.25	87.4009	92.3653	196.521	70.6178	113.111	93.8644	164.42	26.2683	132.801	77.2763	115.082	58.0198	123.856
All_PE	277579	604788	478488	731648	451009	422820	470453	444051	377937	374993	664014	536342	484844	523780	539142	671479	717597	906020	554264	705304	523756	588159
ALL_PE_plasmalogens	30356.1	55655.2	49238.9	149545	43547.1	31902.4	98346.7	44535.5	41096.6	47567.9	141762	71194.3	73831	100839	86730.7	89596.3	185283	96174.3	76838.4	68917.6	86391.4	66974.9
PG(18:0/18:1)	219.64	513.148	1149.02	798.283	623.586	326.46	546.034	637.186	495.937	458.855	775.869	535.967	423.707	452.444	563.187	607.089	630.439	796.805	386.382	394.566	417.742	557.35
PG(18:0/18:2)	164.73	384.861	608.305	399.141	467.69	326.46	273.017	289.63	297.562	262.203	332.515	321.58	211.854	226.222	281.593	379.431	394.024	637.444	231.829	295.925	278.495	371.567
PG(16:0/18:1)	219.64	513.148	1013.84	931.33	467.69	435.28	637.039	521.334	198.375	327.753	443.353	428.774	423.707	339.333	563.187	531.203	630.439	1274.89	540.934	690.491	417.742	371.567
PG(16:0/18:2)	54.91	128.287	202.768	133.047	155.897	108.82	91.0056	115.852	99.1873	65.5507	110.838	107.193	105.927	113.111	93.8644	151.772	157.61	318.722	154.553	98.6416	139.247	185.783
PG(16:0/16:0)	54.91	128.287	135.179	133.047	155.897	108.82	91.0056	57.926	99.1873	65.5507	110.838	107.193	105.927	113.111	93.8644	75.8862	78.8049	159.361	77.2763	98.6416	139.247	0
PG(18:0/20:4)	54.91	128.287	135.179	133.047	0	108.82	91.0056	57.926	99.1873	65.5507	110.838	107.193	105.927	0	93.8644	75.8862	78.8049	159.361	77.2763	197.283	69.6237	0
PG(18:1/18:1)	54.91	128.287	202.768	266.094	155.897	108.82	182.011	115.852	99.1873	65.5507	110.838	107.193	105.927	113.111	93.8644	151.772	157.61	318.722	154.553	197.283	69.6237	185.783
PG(16:0/18:0)	0	128.287	67.5895	0	0	0	91.0056	57.926	0	0	0	0	0	0	0	75.8862	78.8049	0	0	98.6416	69.6237	0
PG(16:0/20:4)	0	0	67.5895	0	0	0	91.0056	57.926	0	65.5507	0	107.193	0	0	0	75.8862	78.8049	159.361	77.2763	98.6416	69.6237	0
PG(18:0/22:4)	0	0	0	0	0	0	0	0	0	0	0	0	0	0	0	0	0	0	0	0	0	0
PG(18:1/18:2)	0	0	67.5895	133.047	0	108.82	91.0056	57.926	0	0	0	0	105.927	0	93.8644	75.8862	78.8049	159.361	77.2763	98.6416	0	0
All_PG	823.65	2052.59	3649.83	2927.04	2026.66	1632.3	2184.13	1969.48	1388.62	1376.56	1995.09	1822.29	1588.9	1357.33	1877.29	2200.7	2364.15	3984.02	1777.36	2268.76	1670.97	1672.05
PI(14:0/22:5)	183.033	598.673	585.775	133.047	51.9655	36.2734	91.0056	251.013	66.1249	65.5507	110.838	178.656	105.927	37.7037	93.8644	1138.29	0	53.1203	231.829	427.447	92.8316	61.9278
PI(14:0/22:6)	91.5166	342.099	337.947	177.396	51.9655	36.2734	273.017	115.852	66.1249	43.7004	110.838	214.387	105.927	150.815	156.441	1416.54	157.61	212.481	309.105	263.044	116.04	61.9278
PI(16:0e/14:0)	146.427	427.623	585.775	88.6981	207.862	108.82	30.3352	328.247	231.437	152.952	0	214.387	141.236	113.111	125.153	1669.5	131.341	159.361	334.864	427.447	92.8316	123.856
PI(16:1/20:1)	73.2133	171.049	90.1193	44.3491	51.9655	36.2734	0	57.926	66.1249	0	0	35.7312	0	0	31.2881	328.84	0	53.1203	25.7588	131.522	23.2079	0
PI(16:1/20:2)	18.3033	0	0	88.6981	51.9655	36.2734	0	19.3087	33.0624	0	0	35.7312	0	37.7037	31.2881	151.772	0	53.1203	0	32.8805	0	0
PI(16:1/20:5)	0	42.7623	0	44.3491	51.9655	0	0	154.469	0	0	0	0	0	0	31.2881	227.658	26.2683	53.1203	25.7588	0	0	0
PI(16:1/22:5)	73.2133	299.336	360.477	88.6981	51.9655	36.2734	60.6704	193.087	99.1873	87.4009	36.9461	142.925	35.3089	75.4074	62.5763	505.908	52.5366	106.241	180.311	131.522	23.2079	123.856
PI(16:1/22:6)	0	42.7623	22.5298	0	0	36.2734	0	0	33.0624	0	36.9461	142.925	0	37.7037	62.5763	986.52	26.2683	212.481	0	0	92.8316	61.9278
PI(16:1e/18:3)	640.616	1710.49	428.067	44.3491	207.862	72.5467	0	154.469	297.562	65.5507	0	250.118	70.6178	75.4074	31.2881	834.748	26.2683	106.241	180.311	394.566	23.2079	61.9278
PI(18:3/20:2)	18.3033	128.287	67.5895	88.6981	51.9655	0	60.6704	19.3087	99.1873	21.8502	0	107.193	35.3089	37.7037	31.2881	0	0	53.1203	51.5175	0	23.2079	0
PI(18:3/20:4)	2397.74	14325.4	9462.52	4878.4	3065.97	2321.49	4823.3	2162.57	4794.05	1114.36	1403.95	12041.4	4448.92	2903.18	2127.59	27976.7	840.585	4462.11	3297.12	6608.98	301.703	3591.81
PI(18:3/22:4)	201.337	1154.58	833.603	310.443	467.69	253.913	242.682	405.482	297.562	196.652	110.838	1036.2	423.707	263.926	219.017	3465.47	131.341	531.203	309.105	822.013	92.8316	433.495
PI(18:3/22:6)	109.82	684.197	585.775	399.141	259.828	145.093	455.028	135.161	198.375	21.8502	110.838	786.085	317.78	301.63	187.729	2048.93	78.8049	531.203	257.588	361.686	69.6237	247.711
PI(20:3/20:3)	36.6066	213.812	112.649	44.3491	51.9655	36.2734	0	0	66.1249	21.8502	0	107.193	35.3089	0	0	784.157	0	53.1203	103.035	32.8805	23.2079	61.9278
PI(18:0/20:4)	61865.2	136070	98905.9	150166	70881	138818	113241	99420.4	71613.2	55587	103671	101762	142118	113262	139764	142236	120939	254446	139664	273073	100026	110913
PI(18:0/18:2)	4026.73	8766.28	4979.09	7805.43	7379.1	7980.14	6309.72	4885.09	5620.61	3496.04	6428.62	6360.14	8403.52	9199.7	8791.97	10497.6	9561.66	17370.3	7057.9	12264.4	6544.63	7369.41
PI(16:0e/20:4)	44440.5	102373	219328	57121.6	75661.8	56187.4	46170.2	134871	45758.4	46562.8	17808	95223.5	42476.6	38910.2	42677	408470	39428.7	83823.8	116842	130601	33953.2	49666.1
PI(16:0/18:2)	4978.5	11161	7547.49	6874.1	9197.9	9648.71	5460.34	4441	5818.99	3190.13	5468.03	5788.45	6249.68	7578.44	6789.53	13735.4	6724.68	16839.1	7753.39	9568.23	6544.63	8422.18
PI(16:0/20:4)	15685.9	31986.2	25796.6	23726.7	19279.2	31739.2	21993	14713.2	16663.5	10575.5	21687.4	19830.8	21114.7	24356.6	23497.4	22032.3	23930.4	55510.7	29751.4	38042.8	28777.8	23161
PI(18:1/20:4)	4905.29	12059	14644.4	21464.9	10601	12405.5	11375.7	9924.66	5785.93	5506.26	11379.4	9754.6	14547.3	10330.8	14611.6	22234.6	10953.9	21354.4	21019.2	19892.7	10072.2	9536.88
PI(18:0/18:1)	2031.67	5473.58	4032.84	5632.33	2494.34	4570.44	4398.6	4112.75	2314.37	2228.72	3879.34	5288.21	4237.07	4486.74	5882.17	7942.75	4702.02	9189.81	4198.68	10784.8	4757.62	3963.38
PI(16:0/18:1)	6442.77	14582	7862.91	6430.61	5144.59	5477.28	5005.31	5367.81	5785.93	2753.13	4544.37	7610.73	5049.18	5278.52	6069.9	13912.5	4281.73	9242.93	5280.55	9469.59	4664.79	4582.66
PI(18:0/20:3)	4722.26	10006.4	7096.89	12550.8	8054.66	9213.43	8342.18	10272.2	7273.74	4391.89	9236.53	8396.82	15253.5	12027.5	13453.9	19098	12582.5	18432.7	9195.88	23345.2	6544.63	9598.81
PI(18:1/18:2)	1299.54	2993.36	3830.07	3414.88	3585.62	3591.06	2093.13	2336.35	2281.31	1311.01	2327.61	2536.91	3248.42	3431.04	3347.83	2074.22	2600.56	4674.59	3503.19	4603.27	2065.5	2539.04
PI(18:1/18:1)	3898.61	9963.62	10453.8	8426.32	5248.52	4860.63	4216.59	7530.38	4661.8	2643.88	3990.18	5681.25	6249.68	5052.29	6320.2	20969.9	3835.17	8924.21	8062.5	8614.7	5221.78	4396.88
PI(16:0e/22:4)	8712.38	21039.1	41184.5	11220.3	27749.6	13530	6977.1	39969	11373.5	11231	4137.97	24047.1	11192.9	7540.74	9198.71	100372	10454.8	24435.3	29390.8	34195.7	8958.25	14119.5
PI(18:1e/20:4)	1372.75	4062.42	6375.94	2616.59	2650.24	2430.31	2669.5	4711.32	1553.93	1944.67	1034.49	1929.48	2153.84	1319.63	1626.98	10472.3	2311.61	4568.35	2472.84	4110.07	1624.55	2105.55
PI(16:0e/18:1)	0	26812	54567.2	10776.8	17252.6	10990.8	8402.85	35894.8	8794.61	9351.89	4064.07	17151	10133.7	8935.77	11044.7	83677.1	11505.5	22044.9	23157.1	27915.6	7612.19	13066.8
PI(16:1e/20:4)	5417.78	12529.4	33524.4	7672.39	10133.3	7798.77	7371.45	20737.5	6281.86	7057.62	2549.28	14435.4	5614.12	5881.78	6726.95	57825.3	6908.56	10730.3	14038.5	14927.8	5407.44	9660.74
PI(18:0/18:0)	1720.51	4404.52	2455.75	3370.53	2182.55	3772.43	3943.58	2123.95	1190.25	1835.42	2512.34	1643.63	3778.05	1998.3	2659.49	8347.48	4649.49	8074.29	1880.39	8844.86	1787.01	1052.77
PI(22:4/22:4)	109.82	256.574	270.358	221.745	155.897	108.82	182.011	231.704	132.25	87.4009	147.784	393.043	247.162	150.815	125.153	1593.61	105.073	265.602	412.14	657.61	208.871	185.783
PI(16:0/18:0)	8803.9	25785.7	8313.5	4479.25	4157.24	3917.52	2335.81	3765.19	6546.36	2490.92	2734.01	8146.7	3177.8	2790.07	3128.81	20362.8	3572.49	5205.79	4894.17	10620.4	1972.67	3529.89
PI(16:0/16:0)	10542.7	28907.3	7479.9	2616.59	4624.93	2974.41	1122.4	3668.65	5653.68	1551.37	1182.28	9111.44	1200.5	1168.81	1345.39	20135.1	1024.46	5365.15	4456.27	8253.01	1833.42	3406.03
PI(16:0/20:3)	1116.5	2095.35	2658.52	2882.69	2286.48	2212.67	1668.44	2123.95	1851.5	1092.51	2032.04	1929.48	2895.33	2827.78	2315.32	2630.72	2600.56	3665.3	3013.78	2794.84	1995.88	2477.11
PI(18:0/22:4)	1500.87	2608.5	3064.06	2705.29	2442.38	4062.62	2184.13	3224.55	2810.31	1136.21	2770.96	3108.61	2895.33	3167.11	3754.58	9485.77	4386.8	6002.6	3245.61	11015	2645.7	4334.95
PI(18:0/22:5)	384.37	1496.68	1734.8	2749.64	1818.79	1269.57	1638.1	1564	1884.56	874.009	2807.91	3108.61	2930.64	3280.22	2628.2	4932.6	3047.12	1912.33	2421.32	2992.13	974.732	3034.46
PI(14:0/20:4)	951.773	1881.54	4483.43	1995.71	831.448	870.56	1638.1	1737.78	628.186	546.255	960.599	2000.94	1165.19	1018	1188.95	9055.75	788.049	2124.81	2060.7	2696.2	835.484	928.917
PI(16:0e/16:0)	7650.79	17618.1	20164.2	3814.02	6391.76	6529.2	2578.49	13651.2	5521.43	3889.34	1182.28	11362.5	4554.85	3619.55	4192.61	49579	3441.15	12164.6	9118.6	15322.3	5221.78	3901.45
PI(16:0e/18:2)	2965.14	6927.5	21200.6	3947.07	7067.31	2938.14	2760.5	12183.8	4562.62	3583.44	1403.95	7968.05	4731.4	3619.55	3566.85	41661.5	3940.24	5577.63	8139.77	8384.53	2088.71	3839.52
PI(18:0e/20:4)	54.91	171.049	202.768	0	0	0	0	0	33.0624	0	0	35.7312	0	0	0	1391.25	0	0	77.2763	98.6416	0	123.856
PI(18:1e/16:0)	2104.88	7098.55	5925.34	1818.31	1143.24	1777.39	637.039	3900.35	2215.18	699.207	738.922	1429.25	423.707	942.592	625.763	12850.1	341.488	3824.66	2833.46	4373.11	1485.31	2600.97
PI(18:2/18:2)	549.1	1325.63	360.477	88.6981	415.724	761.74	455.028	270.321	661.249	196.652	332.515	1286.32	635.561	565.555	344.17	2200.7	262.683	531.203	437.899	591.849	255.287	371.567
PI(16:0e/20:3)	2104.88	4404.52	10183.5	2882.69	5144.59	2321.49	1850.45	7414.53	2512.74	2250.57	1108.38	4180.54	2789.4	2262.22	2409.19	29924.4	2127.73	4302.75	5692.69	5721.21	1462.1	2477.11
PI(16:1/18:0)	805.346	3848.61	1937.56	576.538	935.379	689.194	697.71	965.434	1553.93	699.207	738.922	1750.83	459.016	754.074	844.78	6753.87	577.902	1328.01	1365.21	2466.04	440.95	1052.77
PI(16:1e/18:1)	1281.23	3763.08	6691.36	1374.82	2078.62	1596.03	1183.07	5309.89	1388.62	1289.16	665.03	2572.64	1377.05	1621.26	1407.97	13887.2	2154	2868.5	2884.98	4011.42	1137.19	2477.11
PI(18:1e/22:4)	256.247	641.435	1171.55	354.792	571.621	616.647	303.352	1370.92	363.687	305.903	184.731	607.43	353.089	339.333	281.593	3237.81	394.024	1062.41	463.658	1019.3	394.534	619.278
PI(20:4/20:4)	604.01	2180.88	1239.14	709.585	987.345	507.827	758.38	1119.9	1124.12	524.405	517.246	2251.06	812.105	980.296	719.627	9156.93	341.488	2284.17	1906.15	3057.89	997.94	1857.83
PI(18:1/20:3)	402.673	641.435	1171.55	2040.06	987.345	761.74	1001.06	714.421	694.311	458.855	1071.44	1071.93	1694.83	942.592	1533.12	2377.77	1182.07	1328.01	1622.8	1216.58	487.366	866.99
PI(16:1e/22:4)	768.74	1967.07	3537.18	842.632	1974.69	1704.85	819.05	3591.41	1157.19	874.009	443.353	2429.72	918.032	829.481	907.356	7892.16	971.927	2496.65	2627.39	3353.81	1067.56	1610.12
PI(18:0/22:6)	1262.93	2351.93	1802.39	3326.18	1818.79	3554.79	3700.89	1139.21	1256.37	917.709	2992.64	1572.17	1906.68	4411.33	3692	6146.78	2495.49	5471.39	2653.15	5523.93	3249.11	2415.19
PI(18:2/20:4)	677.223	1967.07	5407.16	1818.31	1195.21	1995.03	1820.11	2876.99	727.374	874.009	886.707	3894.7	1412.36	1131.11	1376.68	9637.54	682.975	4887.07	4069.89	7431	1183.6	1424.34
PI(14:0/18:1)	677.223	2480.21	1847.45	798.283	779.483	544.1	515.698	1042.67	661.249	305.903	554.192	1679.36	529.634	565.555	500.61	4072.56	893.122	1062.41	875.798	1085.06	278.495	495.423
PI(16:0e/22:6)	5820.46	12914.2	31361.5	8426.32	11952.1	8415.42	8524.19	14076	4132.8	5528.11	3177.37	10683.6	5755.35	9463.63	7790.75	64402.1	6462	16679.8	15120.4	17624	7496.15	5511.58
PI(16:1e/18:2)	567.403	1325.63	4122.96	842.632	1714.86	580.374	667.374	2896.3	1024.94	786.608	369.461	2429.72	1059.27	829.481	813.492	9662.84	1182.07	1221.77	1648.56	1150.82	417.742	1362.41
PI(20:4/22:4)	183.033	384.861	315.417	177.396	103.931	181.367	182.011	308.939	132.25	131.101	184.731	178.656	176.545	188.518	187.729	2782.49	183.878	531.203	489.417	756.252	232.079	433.495
PI(22:4/22:5)	128.123	171.049	180.239	133.047	51.9655	0	60.6704	173.778	99.1873	87.4009	73.8922	357.312	105.927	113.111	62.5763	910.634	78.8049	106.241	128.794	230.164	46.4158	123.856
PI(14:0/16:0)	768.74	1710.49	1847.45	266.094	467.69	362.734	151.676	965.434	793.498	131.101	110.838	571.698	211.854	75.4074	125.153	1720.09	210.146	212.481	592.452	591.849	185.663	123.856
PI(16:0/16:1)	54.91	513.148	157.709	266.094	467.69	217.64	182.011	270.321	198.375	174.802	369.461	214.387	211.854	377.037	375.458	430.022	157.61	265.602	386.382	131.522	139.247	309.639
PI(16:0/22:4)	457.583	1154.58	405.537	886.981	623.586	761.74	970.726	405.482	925.748	131.101	1145.33	964.741	988.65	942.592	1157.66	1315.36	1024.46	1115.53	875.798	1907.07	464.158	805.062
PI(16:0/22:5)	201.337	299.336	878.663	1241.77	831.448	544.1	606.704	810.964	892.686	393.304	1145.33	1179.13	1023.96	1395.04	1314.1	3010.15	1077	584.323	1081.87	558.969	626.613	866.99
PI(16:0/22:6)	951.773	1453.92	1779.86	1640.91	987.345	2031.31	1941.45	753.038	628.186	371.454	1367.01	929.01	988.65	2262.22	1814.71	1694.79	971.927	3293.46	1236.42	1709.79	1810.22	1238.56
PI(18:0/20:2)	237.943	513.148	383.007	665.236	415.724	507.827	394.358	540.643	528.999	305.903	517.246	393.043	847.414	603.259	531.898	860.043	656.707	1221.77	412.14	1282.34	324.911	557.35
PI(18:0e/18:2)	0	42.7623	0	0	0	0	0	0	0	65.5507	184.731	0	247.162	263.926	93.8644	0	0	159.361	77.2763	32.8805	46.4158	123.856
PI(18:1/22:4)	439.28	812.484	383.007	753.934	727.517	580.374	515.698	772.347	661.249	284.053	554.192	750.354	670.869	527.852	907.356	2731.9	551.634	849.925	850.039	1578.27	440.95	743.134
PI(14:0/18:2)	311.156	726.96	720.954	221.745	207.862	108.82	182.011	328.247	264.499	109.251	221.677	571.698	176.545	263.926	187.729	1998.34	367.756	371.842	309.105	295.925	92.8316	185.783
PI(16:0/20:2)	183.033	598.673	315.417	310.443	207.862	326.46	242.682	77.2347	264.499	109.251	184.731	357.312	317.78	301.63	312.881	935.929	262.683	584.323	206.07	427.447	162.455	247.711
PI(16:0e/20:5)	0	769.722	4686.2	1596.57	2078.62	362.734	1183.07	1911.56	760.436	1005.11	960.599	2715.57	1023.96	1583.55	1533.12	9511.07	1287.15	424.962	2550.12	789.133	232.079	681.206
PI(16:1/18:1)	1409.36	2865.08	4325.73	1020.03	1299.14	943.107	1001.06	1544.69	1289.43	633.656	849.761	1607.9	953.341	980.296	750.915	5843.23	525.366	1381.13	1287.94	2433.16	789.069	990.845
PI(16:1/20:4)	0	684.197	2793.7	1064.38	259.828	399.007	970.726	1872.94	330.624	196.652	665.03	1107.67	812.105	791.777	1001.22	3895.49	709.244	1168.65	1313.7	3945.66	556.99	495.423
PI(16:1e/16:0)	1061.59	2309.17	2771.17	842.632	883.414	1124.47	455.028	2606.67	1124.12	677.357	258.623	2036.68	953.341	791.777	563.187	7108	814.317	2337.29	2060.7	3189.41	1067.56	805.062
PI(18:0/20:5)	402.673	427.623	901.193	842.632	467.69	399.007	576.369	386.173	297.562	371.454	554.192	535.967	670.869	904.889	844.78	1441.84	551.634	637.444	695.487	953.535	232.079	495.423
PI(18:0e/16:0)	860.256	2052.59	1374.32	443.491	467.69	399.007	273.017	444.1	297.562	152.952	184.731	857.548	282.471	263.926	187.729	4350.81	105.073	903.045	489.417	986.416	255.287	495.423
PI(18:1/22:5)	36.6066	42.7623	653.365	399.141	415.724	253.913	182.011	444.1	264.499	196.652	406.407	285.849	317.78	377.037	406.746	2959.56	288.951	106.241	463.658	328.805	139.247	433.495
PI(18:1e/18:1)	0	2437.45	5564.87	1818.31	1143.24	1487.21	758.38	2664.6	1917.62	699.207	997.545	1679.36	847.414	1470.44	1032.51	14848.4	315.219	3771.54	3400.16	5162.24	1903.05	2291.33
PI(18:1e/20:3)	18.3033	85.5246	405.537	88.6981	51.9655	108.82	91.0056	386.173	99.1873	87.4009	36.9461	142.925	0	37.7037	62.5763	1391.25	52.5366	424.962	154.553	0	0	185.783
PI(20:3/20:4)	256.247	427.623	2838.76	1818.31	415.724	507.827	849.386	1621.93	330.624	393.304	628.084	1679.36	564.943	678.666	1095.08	6753.87	315.219	2709.14	2756.19	2926.37	464.158	1176.63
PI(14:0/16:1)	0	0	45.0596	0	51.9655	0	0	0	0	0	36.9461	0	35.3089	37.7037	31.2881	0	26.2683	53.1203	25.7588	32.8805	23.2079	0
PI(16:0e/18:0)	366.066	1496.68	2748.64	310.443	415.724	471.554	303.352	1486.77	462.874	349.604	221.677	678.892	388.398	414.741	312.881	5792.64	236.415	1593.61	1184.9	1907.07	371.326	433.495
PI(16:1/18:2)	292.853	641.435	630.835	133.047	103.931	217.64	364.022	173.778	231.437	152.952	73.8922	821.816	388.398	75.4074	156.441	1821.27	26.2683	318.722	283.346	230.164	92.8316	247.711
PI(18:0/18:3)	36.6066	256.574	67.5895	177.396	155.897	253.913	151.676	96.5434	66.1249	87.4009	184.731	178.656	282.471	301.63	250.305	354.135	210.146	318.722	103.035	98.6416	139.247	123.856
PI(18:0e/18:0)	439.28	983.533	4168.02	665.236	571.621	507.827	546.034	1583.31	628.186	458.855	295.569	1143.4	600.252	791.777	531.898	5160.26	288.951	2124.81	2344.05	2926.37	487.366	681.206
PI(18:0e/18:1)	384.37	983.533	923.723	354.792	363.759	362.734	91.0056	366.865	429.812	174.802	221.677	607.43	211.854	414.741	344.17	3794.31	78.8049	531.203	566.693	789.133	348.119	433.495
PI(18:1e/18:2)	146.427	641.435	946.252	177.396	51.9655	181.367	30.3352	231.704	198.375	87.4009	73.8922	178.656	141.236	150.815	125.153	1922.45	105.073	212.481	618.211	657.61	185.663	309.639
PI(18:1e/22:6)	256.247	256.574	473.126	310.443	415.724	435.28	303.352	502.026	198.375	218.502	147.784	250.118	211.854	339.333	250.305	1973.04	236.415	478.083	386.382	789.133	324.911	309.639
PI(18:2/20:3)	91.5166	213.812	202.768	310.443	155.897	145.093	91.0056	135.161	132.25	43.7004	36.9461	214.387	35.3089	75.4074	125.153	505.908	78.8049	265.602	231.829	230.164	46.4158	61.9278
PI(20:4/22:5)	54.91	256.574	157.709	133.047	51.9655	36.2734	60.6704	96.5434	99.1873	21.8502	36.9461	214.387	105.927	113.111	93.8644	1391.25	26.2683	106.241	231.829	197.283	23.2079	123.856
PI(20:5/22:4)	0	85.5246	180.239	44.3491	0	145.093	242.682	135.161	132.25	109.251	221.677	393.043	141.236	226.222	187.729	1492.43	78.8049	318.722	618.211	361.686	232.079	557.35
PI(22:4/22:6)	73.2133	42.7623	270.358	177.396	103.931	72.5467	121.341	154.469	66.1249	21.8502	73.8922	142.925	70.6178	150.815	93.8644	1618.9	131.341	212.481	180.311	295.925	208.871	61.9278
PI(14:0/20:3)	73.2133	256.574	225.298	177.396	103.931	36.2734	91.0056	96.5434	66.1249	43.7004	73.8922	142.925	70.6178	37.7037	93.8644	1037.11	78.8049	159.361	154.553	197.283	69.6237	0
PI(14:0/22:4)	219.64	171.049	946.252	354.792	155.897	181.367	242.682	502.026	165.312	152.952	184.731	428.774	211.854	113.111	125.153	1669.5	236.415	478.083	515.175	591.849	162.455	185.783
PI(16:0/18:3)	0	171.049	157.709	133.047	103.931	72.5467	30.3352	38.6173	66.1249	21.8502	147.784	71.4623	70.6178	37.7037	93.8644	50.5908	78.8049	212.481	77.2763	65.761	116.04	61.9278
PI(16:0/20:1)	183.033	470.386	315.417	44.3491	155.897	72.5467	60.6704	96.5434	231.437	65.5507	36.9461	285.849	35.3089	37.7037	93.8644	480.612	26.2683	159.361	51.5175	295.925	46.4158	61.9278
PI(16:1e/18:0)	2617.38	6756.45	7389.78	620.887	1091.28	1124.47	394.358	5792.6	3438.49	1223.61	221.677	2286.79	670.869	490.148	375.458	9283.41	157.61	2762.26	2318.29	6707.63	649.821	1238.56
PI(16:1e/20:3)	183.033	598.673	1779.86	399.141	727.517	435.28	303.352	1216.45	429.812	437.004	147.784	643.161	494.325	414.741	375.458	4021.97	446.561	637.444	978.833	920.655	208.871	495.423
PI(16:1e/22:6)	622.313	983.533	3019	975.679	1507	1088.2	1213.41	1853.63	396.749	721.057	406.407	1750.83	706.178	1131.11	907.356	7689.8	945.658	1752.97	2189.5	1512.5	835.484	990.845
PI(18:0e/20:3)	0	42.7623	112.649	0	0	0	0	38.6173	33.0624	0	0	71.4623	0	0	0	202.363	0	53.1203	0	65.761	0	61.9278
PI(18:1/18:3)	91.5166	128.287	135.179	44.3491	51.9655	72.5467	60.6704	38.6173	0	21.8502	36.9461	107.193	105.927	37.7037	62.5763	278.249	52.5366	53.1203	51.5175	0	23.2079	61.9278
PI(18:1/20:2)	73.2133	42.7623	135.179	221.745	155.897	108.82	121.341	135.161	99.1873	87.4009	147.784	107.193	176.545	150.815	250.305	252.954	131.341	265.602	103.035	263.044	23.2079	123.856
PI(18:1/20:5)	347.763	812.484	315.417	133.047	207.862	72.5467	0	231.704	33.0624	65.5507	36.9461	178.656	70.6178	113.111	93.8644	733.566	52.5366	106.241	128.794	131.522	23.2079	61.9278
PI(18:1/22:6)	219.64	299.336	495.656	487.84	259.828	362.734	424.693	193.087	165.312	109.251	332.515	250.118	211.854	490.148	563.187	657.68	210.146	584.323	618.211	624.73	301.703	371.567
PI(18:1e/18:0)	1281.23	5003.19	8831.69	2838.34	1507	2140.13	1638.1	4749.93	3008.68	1179.91	1514.79	3501.65	1694.83	1922.89	1752.14	24157.1	472.829	7596.2	6439.69	9929.92	1879.84	3839.52
PI(18:2/22:4)	0	171.049	923.723	266.094	155.897	217.64	121.341	656.495	165.312	152.952	147.784	500.236	247.162	226.222	93.8644	3338.99	131.341	743.684	695.487	1479.62	255.287	185.783
PI(18:2/22:6)	0	128.287	653.365	44.3491	51.9655	36.2734	121.341	251.013	99.1873	65.5507	36.9461	214.387	105.927	188.518	125.153	1340.66	78.8049	318.722	437.899	723.371	46.4158	61.9278
PI(20:3/22:4)	0	171.049	540.716	177.396	51.9655	108.82	121.341	270.321	264.499	87.4009	73.8922	214.387	70.6178	150.815	156.441	1770.68	105.073	318.722	437.899	328.805	185.663	247.711
PI(20:3/22:5)	73.2133	171.049	202.768	44.3491	103.931	0	0	193.087	66.1249	21.8502	73.8922	142.925	105.927	150.815	93.8644	1492.43	26.2683	106.241	257.588	131.522	46.4158	123.856
PI(20:4/22:6)	36.6066	256.574	315.417	310.443	155.897	72.5467	91.0056	173.778	66.1249	43.7004	147.784	321.58	105.927	75.4074	156.441	657.68	105.073	424.962	231.829	328.805	116.04	61.9278
PI(14:0/18:0)	347.763	555.91	991.312	221.745	311.793	253.913	940.391	347.556	99.1873	240.352	1071.44	393.043	353.089	565.555	625.763	1568.31	604.171	743.684	386.382	0	440.95	247.711
PI(16:0/20:5)	183.033	256.574	180.239	88.6981	155.897	108.82	212.346	115.852	132.25	87.4009	184.731	285.849	141.236	226.222	219.017	328.84	183.878	159.361	180.311	164.403	69.6237	61.9278
PI(16:0e/18:3)	146.427	213.812	811.074	133.047	259.828	108.82	91.0056	424.791	198.375	109.251	36.9461	464.505	282.471	150.815	93.8644	1163.59	236.415	212.481	360.623	230.164	92.8316	185.783
PI(16:1/16:1)	0	42.7623	45.0596	0	0	0	0	19.3087	0	0	0	0	0	0	31.2881	278.249	26.2683	53.1203	51.5175	32.8805	0	0
PI(16:1/20:3)	18.3033	0	67.5895	0	0	36.2734	30.3352	0	99.1873	0	0	0	70.6178	37.7037	62.5763	505.908	26.2683	212.481	51.5175	263.044	23.2079	61.9278
PI(16:1/22:4)	73.2133	42.7623	0	44.3491	51.9655	72.5467	30.3352	0	165.312	0	36.9461	178.656	141.236	75.4074	0	1264.77	26.2683	531.203	0	690.491	92.8316	185.783
PI(16:1e/20:5)	2013.37	5430.82	1712.27	399.141	675.552	507.827	212.346	868.89	1124.12	284.053	110.838	1143.4	247.162	188.518	250.305	5084.37	78.8049	849.925	1030.35	2301.64	278.495	371.567
PI(18:0/20:1)	54.91	42.7623	0	88.6981	51.9655	36.2734	30.3352	38.6173	0	0	73.8922	71.4623	0	37.7037	31.2881	0	26.2683	106.241	51.5175	65.761	46.4158	0
PI(18:0e/20:5)	54.91	213.812	0	44.3491	0	108.82	0	0	165.312	0	0	0	0	37.7037	31.2881	455.317	26.2683	0	103.035	32.8805	0	0
PI(18:0e/22:4)	18.3033	85.5246	225.298	88.6981	0	108.82	30.3352	135.161	66.1249	65.5507	0	71.4623	35.3089	150.815	156.441	733.566	0	159.361	51.5175	427.447	69.6237	123.856
PI(18:0e/22:6)	91.5166	171.049	22.5298	44.3491	51.9655	72.5467	0	0	0	0	36.9461	0	0	75.4074	0	430.022	0	0	77.2763	32.8805	92.8316	0
PI(18:1/20:1)	0	256.574	360.477	44.3491	103.931	36.2734	60.6704	173.778	132.25	87.4009	0	142.925	70.6178	37.7037	62.5763	505.908	26.2683	53.1203	180.311	328.805	46.4158	61.9278
PI(18:2/20:1)	128.123	342.099	112.649	44.3491	51.9655	145.093	60.6704	173.778	132.25	43.7004	0	214.387	35.3089	37.7037	31.2881	328.84	52.5366	159.361	25.7588	328.805	23.2079	61.9278
PI(18:2/20:2)	73.2133	85.5246	22.5298	44.3491	51.9655	36.2734	30.3352	96.5434	132.25	21.8502	36.9461	71.4623	70.6178	37.7037	62.5763	202.363	26.2683	159.361	206.07	98.6416	46.4158	0
PI(18:2/20:5)	0	213.812	0	88.6981	0	0	30.3352	0	0	21.8502	36.9461	71.4623	0	0	31.2881	151.772	0	0	0	295.925	46.4158	0
PI(18:2/22:5)	109.82	42.7623	405.537	44.3491	51.9655	36.2734	30.3352	251.013	165.312	65.5507	36.9461	321.58	105.927	37.7037	62.5763	834.748	26.2683	212.481	386.382	460.327	69.6237	123.856
PI(18:3/20:1)	54.91	128.287	0	0	51.9655	0	0	19.3087	33.0624	0	36.9461	35.7312	35.3089	0	0	404.726	0	53.1203	51.5175	32.8805	0	0
PI(18:3/20:3)	164.73	812.484	901.193	399.141	259.828	145.093	333.687	173.778	330.624	87.4009	73.8922	714.623	317.78	301.63	187.729	3693.13	78.8049	318.722	231.829	295.925	23.2079	309.639
PI(18:3/20:5)	0	42.7623	90.1193	44.3491	0	0	30.3352	38.6173	198.375	21.8502	0	250.118	35.3089	0	0	0	0	0	51.5175	197.283	0	0
PI(18:3/22:5)	91.5166	384.861	428.067	177.396	311.793	72.5467	212.346	115.852	231.437	87.4009	110.838	714.623	282.471	150.815	125.153	1998.34	26.2683	159.361	231.829	164.403	23.2079	247.711
PI(20:3/20:5)	457.583	1624.97	405.537	133.047	259.828	181.367	60.6704	154.469	264.499	109.251	36.9461	357.312	70.6178	37.7037	62.5763	961.225	26.2683	265.602	386.382	756.252	69.6237	185.783
PI(20:3/22:6)	36.6066	299.336	315.417	88.6981	0	72.5467	121.341	154.469	66.1249	65.5507	73.8922	214.387	105.927	113.111	93.8644	632.385	0	371.842	412.14	493.208	69.6237	185.783
PI(20:4/20:5)	292.853	598.673	67.5895	88.6981	155.897	36.2734	30.3352	38.6173	132.25	21.8502	0	142.925	35.3089	0	0	682.975	26.2683	53.1203	206.07	263.044	69.6237	123.856
PI(20:5/20:5)	567.403	1069.06	833.603	975.679	519.655	652.92	212.346	579.26	628.186	152.952	295.569	857.548	494.325	565.555	563.187	986.52	210.146	849.925	824.281	1939.95	208.871	371.567
PI(20:5/22:5)	36.6066	299.336	135.179	177.396	51.9655	36.2734	0	96.5434	132.25	43.7004	73.8922	0	105.927	75.4074	62.5763	1188.88	0	53.1203	180.311	131.522	92.8316	185.783
PI(20:5/22:6)	36.6066	85.5246	225.298	133.047	51.9655	108.82	30.3352	77.2347	33.0624	43.7004	110.838	214.387	105.927	226.222	125.153	885.338	78.8049	371.842	128.794	263.044	185.663	0
PI(22:6/22:6)	146.427	812.484	968.782	443.491	415.724	471.554	576.369	521.334	363.687	218.502	221.677	929.01	211.854	716.37	500.61	4477.28	288.951	1434.25	953.075	1512.5	580.198	495.423
All_PI	248797	626211	782708	427658	369059	400966	325557	539542	286784	217235	255335	470758	374981	338843	377085	1.51965e+06	337285	721905	561696	836185	294114	358872
ALL_PI_plasmalogens	94866.1	254906	502956	124177	183023	127247	98104	325660	110263	102871	43928.9	215495	101937	95918.2	101374	992034	97350.3	219281	259004	307860	85869.2	125094
PS(18:1e/22:6)	54.91	106.906	180.239	88.6981	77.9483	145.093	136.508	86.889	66.1249	65.5507	92.3653	107.193	88.2723	150.815	109.508	442.669	39.4024	265.602	115.914	197.283	150.851	123.856
PS(18:0/20:4)	220967	428735	436560	389296	310598	348478	328181	252799	336245	320313	291449	368817	291616	294296	285332	464917	228390	726102	389601	419309	312367	353329
PS(18:0/22:4)	29889.3	52170	51604.6	49959.2	85899	62825.4	44304.6	109480	55974.7	48584	59353.9	58884.9	46696	43038.8	54191.1	54891	39192.3	86692.3	49070.5	72287.8	45754.4	88618.7
PS(18:0/22:5)	28031.5	51357.6	71329.4	69339.7	85301.4	52650.8	66206.6	80468.9	65248.7	61300.8	91146.1	79323.2	69417.3	72259.1	71415.2	83234.5	52247.6	86320.5	70282.8	52839	57729.7	93077.5
PS(18:0/22:6)	90400.1	162069	193509	208818	157222	173060	241574	112483	86772.4	113370	182107	131544	127448	198736	182472	181292	106689	334445	168965	198450	202060	148936
PS(18:0/20:3)	30639.8	59632.1	48191.3	53884.1	67399.3	42784.4	40209.3	60581	49362.2	39155.6	47642	47022.2	51727.6	43905.9	59635.2	70182	31981.6	89507.7	46314.3	54055.6	35276	51462
PS(18:0/18:2)	9526.88	21701.9	17933.7	16719.6	28788.9	15017.2	14560.9	21210.6	17457	12793.3	18066.7	51041.9	18678.4	19078.1	16817.4	20666.3	17284.5	23797.9	38110.1	26518.1	10037.4	20807.7
PS(18:0/18:1)	34035	70750.3	74697.6	65370.5	47574.4	55389.4	68451.4	86647.7	37955.7	36041.9	46736.8	33533.7	44789.4	35271.8	49873.3	53841.2	26491.6	145284	43120.2	92081.9	36262.3	41739.4
PS(18:1/20:4)	7129.14	13406	32814.7	28272.5	40221.3	16032.8	20476.3	15755.9	17622.3	24428.5	23386.9	22278.4	24733.9	19851	16880	32403.4	16877.4	26560.2	37195.7	18741.9	14133.6	16441.8
PS(16:0/18:0)	4530.07	8445.56	5474.75	5898.42	8834.14	6801.25	4959.81	7240.75	7604.36	4752.42	4895.36	10129.8	6443.88	6164.55	6601.8	6197.37	4925.3	7436.84	5757.09	7776.24	4653.18	6873.99
PS(18:1/18:1)	2589.92	5045.95	9721.62	9490.7	9821.48	4806.22	6688.91	9915	3521.15	4697.8	7352.28	3358.73	6355.61	4656.41	5913.46	6450.32	3808.9	10624.1	8539.03	6313.06	3098.25	4365.91
PS(16:0/20:4)	2049.97	4618.33	4415.84	4989.27	4676.9	4915.04	4580.62	2481.16	2545.81	2753.13	3288.2	2983.55	3636.82	4411.33	4020.53	3908.14	5765.89	9428.85	3889.57	6296.62	2796.55	3406.03
PS(18:1/20:3)	1171.41	2800.93	4494.7	4723.17	7249.19	2394.04	3063.86	3861.73	3041.74	2829.6	4304.22	3269.4	4325.34	3468.74	3692	5236.14	2416.68	4594.91	4997.2	3255.17	1798.61	2662.9
PS(18:0/18:0)	3084.11	5580.48	6218.23	5676.68	5352.45	4624.85	5703.02	6777.34	4099.74	3670.84	4137.97	3233.67	4395.96	3581.85	4051.81	4768.18	2469.22	10995.9	3348.64	6378.82	3202.69	4458.8
PS(18:0/20:2)	2388.58	4276.23	3030.26	3658.8	5430.4	3137.65	2836.34	5966.38	3587.27	2348.9	3639.19	3448.06	3672.13	2884.33	4036.17	4186.39	2022.66	5949.47	2859.22	4290.91	2285.98	4365.91
PS(18:1/18:2)	503.341	833.865	1813.65	1441.34	3637.59	979.381	1046.56	1448.15	975.342	1005.11	1662.58	4645.05	1571.25	1583.55	1251.53	1403.89	1970.12	1088.97	5525.26	2104.35	696.237	1083.74
PS(16:0/18:1)	1830.33	3271.32	3480.86	3725.32	5014.67	3464.11	3109.36	4006.55	2628.46	2436.3	3048.05	3162.21	2842.37	2903.18	3488.63	2782.49	2968.32	5816.67	2382.69	4718.35	2390.41	2724.82
PS(18:1/22:4)	640.616	1753.26	2861.29	3104.43	7716.88	2248.95	2381.31	5367.81	2297.84	2676.65	3786.98	2983.55	3230.77	2186.81	2440.47	2592.78	2088.33	2018.57	3902.45	2482.48	1264.83	2972.54
PS(18:0/20:5)	1326.99	3442.37	4370.79	4856.22	3819.47	2430.31	3564.39	2597.02	3240.12	3222.91	4470.48	6127.89	3248.42	4618.7	3519.92	6172.07	2902.65	4090.26	5628.29	3008.57	1891.44	3498.92
PS(18:1/22:6)	1702.21	3698.94	9406.2	10466.4	12835.5	4878.77	9858.94	4778.9	2661.53	5779.38	9938.51	5181.02	7255.98	8351.37	6977.26	9043.1	5621.41	7304.04	10780	4751.24	5442.25	4551.69
PS(20:4/20:4)	1354.45	2886.46	3818.8	4035.76	3507.67	3899.39	3564.39	1853.63	3025.21	3801.94	2142.87	6252.95	1959.65	2790.07	3566.85	4451.99	4938.44	4780.83	7379.89	7825.56	3922.14	3282.17
PS(18:1/22:5)	530.796	1047.68	3447.06	3459.23	6989.36	1541.62	2745.34	3581.76	2231.71	3048.11	5504.97	3269.4	3936.94	3242.52	3238.32	3920.78	2626.83	2204.49	4700.98	1364.54	1427.29	2817.72
PS(18:2/20:4)	219.64	555.91	754.749	687.41	1065.29	779.877	712.877	376.519	479.405	677.357	572.665	1750.83	653.215	622.111	735.271	784.157	1287.15	1142.09	2125.1	1578.27	707.841	588.314
PS(16:0/22:4)	420.976	983.533	766.014	1175.25	1610.93	1323.98	788.715	1718.47	628.186	557.181	1071.44	732.489	847.414	829.481	1204.59	796.805	1155.8	1487.37	747.004	1380.98	615.009	1424.34
PS(16:0/22:5)	375.218	384.861	1025.11	1463.52	1584.95	943.107	1152.74	1129.56	562.061	546.255	1533.26	839.682	1306.43	1489.3	1501.83	986.52	1405.35	1540.49	888.678	1085.06	580.198	1362.41
PS(16:0/22:6)	1262.93	2544.36	2951.41	3924.89	3014	3482.24	4535.11	1795.71	991.873	1311.01	2937.22	1768.69	2506.93	3789.22	3817.15	2668.66	3244.13	5949.47	2022.06	4323.79	2541.27	2508.08
PS(20:3/20:4)	265.398	598.673	1239.14	1175.25	1610.93	997.517	803.883	975.088	710.842	863.084	849.761	1000.47	988.65	923.74	1595.7	1100.35	1024.46	1274.89	1184.9	1002.86	742.653	897.953
PS(16:0/16:0)	732.133	1453.92	811.074	798.283	1636.91	1342.11	925.224	1090.94	1091.06	764.758	665.03	1607.9	1041.61	1074.56	1048.15	695.623	1168.94	1009.29	682.607	2005.71	997.94	836.026
PS(16:0/20:3)	485.038	1090.44	630.835	864.807	1195.21	834.287	849.386	965.434	661.249	480.705	757.395	946.875	935.686	999.148	1251.53	973.872	971.927	1752.97	888.678	1233.02	498.97	897.953
PS(18:0/18:3)	539.948	1753.26	934.988	864.807	1247.17	997.517	834.218	1554.35	1206.78	710.132	775.869	1590.04	1112.23	886.037	1220.24	1214.18	643.573	1354.57	978.833	1249.46	649.821	1393.38
PS(16:0/18:2)	183.033	213.812	349.212	243.92	519.655	308.323	348.855	289.63	314.093	218.502	258.623	714.623	370.744	452.444	281.593	328.84	748.646	531.203	850.039	772.692	255.287	309.639
PS(20:4/22:6)	951.773	1689.11	2737.37	2527.9	2130.59	2702.36	2821.17	1631.58	727.374	1529.52	2161.35	2519.05	1112.23	2733.52	3347.83	2200.7	2548.02	3213.78	3000.9	4175.83	3214.29	1548.2
PS(18:0/20:1)	631.465	1261.49	912.458	931.33	1039.31	689.194	546.034	955.779	677.78	546.255	738.922	571.698	741.487	546.704	703.983	999.168	249.549	1434.25	747.004	1282.34	406.138	774.098
PS(18:2/20:3)	64.0616	342.099	394.272	421.316	493.672	362.734	348.855	289.63	297.562	218.502	295.569	1357.78	282.471	377.037	375.458	682.975	420.293	478.083	850.039	624.73	220.475	402.531
PS(18:0e/20:4)	192.185	299.336	788.544	620.887	649.569	344.597	470.196	347.556	446.343	677.357	424.88	714.623	529.634	509	438.034	556.498	420.293	478.083	528.055	378.126	220.475	402.531
PS(16:1/18:0)	237.943	491.767	439.331	510.014	805.466	380.87	348.855	772.347	330.624	382.379	424.88	303.715	476.67	358.185	531.898	278.249	223.28	478.083	437.899	526.088	197.267	557.35
PS(18:1/20:2)	155.578	106.906	574.51	643.061	857.431	308.323	273.017	569.606	297.562	229.427	517.246	303.715	406.053	282.778	344.17	480.612	223.28	451.523	463.658	394.566	185.663	278.675
PS(18:0e/18:0)	201.337	427.623	518.186	354.792	493.672	145.093	227.514	386.173	380.218	458.855	406.407	678.892	423.707	433.592	375.458	784.157	275.817	106.241	463.658	180.843	81.2277	309.639
PS(18:2/18:2)	36.6066	42.7623	78.8544	66.5236	181.879	54.41	60.6704	86.889	49.5937	54.6255	73.8922	678.892	88.2723	75.4074	62.5763	50.5908	275.817	79.6805	695.487	328.805	69.6237	61.9278
PS(18:2/22:5)	54.91	85.5246	157.709	155.222	259.828	145.093	182.011	164.124	82.6561	120.176	166.258	321.58	194.199	207.37	156.441	126.477	262.683	132.801	373.502	213.723	104.436	185.783
PS(18:2/22:6)	173.882	277.955	371.742	376.967	441.707	453.417	606.704	222.05	181.843	229.427	369.461	982.607	300.126	433.592	453.678	430.022	643.573	690.564	1068.99	706.931	382.93	247.711
PS(18:0e/18:1)	109.82	192.43	315.417	310.443	415.724	145.093	166.844	376.519	264.499	251.278	221.677	339.446	247.162	226.222	344.17	341.488	131.341	265.602	206.07	230.164	92.8316	185.783
PS(18:1/20:5)	27.455	85.5246	304.153	266.094	467.69	90.6834	197.179	183.432	165.312	218.502	369.461	393.043	229.508	263.926	172.085	417.374	223.28	159.361	592.452	147.962	104.436	154.82
PS(20:3/20:3)	228.792	641.435	518.186	753.934	727.517	453.417	439.86	569.606	727.374	294.978	498.773	714.623	547.288	452.444	844.78	771.509	262.683	1168.65	592.452	575.409	324.911	774.098
PS(20:4/22:5)	173.882	277.955	788.544	532.189	467.69	743.604	515.698	559.952	528.999	524.405	535.719	750.354	335.435	603.259	703.983	809.452	788.049	823.365	901.557	838.453	556.99	650.242
PS(16:0e/18:0)	91.5166	213.812	247.828	288.269	363.759	181.367	197.179	154.469	198.375	284.053	295.569	303.715	264.817	320.481	234.661	240.306	170.744	265.602	206.07	213.723	139.247	247.711
PS(18:2/22:4)	18.3033	42.7623	146.444	110.873	207.862	163.23	75.838	183.432	132.25	76.4758	92.3653	214.387	105.927	113.111	156.441	189.715	131.341	185.921	180.311	197.283	92.8316	154.82
PS(18:1e/18:0)	36.6066	85.5246	168.974	221.745	207.862	72.5467	166.844	270.321	214.906	152.952	166.258	125.059	176.545	169.667	187.729	177.068	65.6707	132.801	141.673	98.6416	23.2079	216.747
PS(18:0e/18:2)	36.6066	85.5246	123.914	44.3491	77.9483	36.2734	60.6704	48.2717	66.1249	65.5507	73.8922	178.656	70.6178	94.2592	62.5763	126.477	65.6707	53.1203	77.2763	16.4403	11.604	61.9278
PS(18:1/18:3)	91.5166	171.049	180.239	288.269	337.776	253.913	273.017	299.284	247.968	142.026	166.258	357.312	247.162	226.222	250.305	215.011	118.207	265.602	206.07	295.925	127.643	247.711
PS(18:1/20:1)	228.792	342.099	720.954	731.759	389.741	417.144	409.525	675.804	247.968	163.877	461.826	267.984	564.943	207.37	578.831	215.011	131.341	770.244	437.899	822.013	220.475	216.747
PS(20:4/22:4)	228.792	277.955	383.007	376.967	311.793	399.007	409.525	376.519	347.156	349.604	203.204	500.236	353.089	320.481	359.814	784.157	288.951	956.166	940.195	920.655	371.326	371.567
PS(18:0e/16:0)	320.308	940.771	292.888	110.873	311.793	145.093	106.173	193.087	198.375	109.251	92.3653	267.984	194.199	188.518	187.729	467.965	131.341	212.481	206.07	213.723	81.2277	123.856
PS(16:0/20:5)	0	42.7623	56.3246	155.222	51.9655	36.2734	75.838	19.3087	49.5937	32.7753	92.3653	107.193	70.6178	131.963	78.2204	164.42	118.207	132.801	128.794	98.6416	34.8119	61.9278
PS(18:0e/22:4)	27.455	106.906	168.974	155.222	285.81	126.957	136.508	115.852	132.25	131.101	110.838	214.387	123.581	113.111	109.508	215.011	78.8049	185.921	128.794	147.962	92.8316	247.711
PS(18:2/20:1)	27.455	64.1435	146.444	88.6981	77.9483	54.41	30.3352	48.2717	16.5312	43.7004	92.3653	178.656	105.927	75.4074	93.8644	63.2385	65.6707	53.1203	180.311	131.522	46.4158	92.8917
PS(16:0/20:1)	173.882	171.049	78.8544	177.396	181.879	145.093	45.5028	115.852	165.312	120.176	184.731	196.521	211.854	150.815	140.797	75.8862	65.6707	159.361	128.794	378.126	92.8316	247.711
PS(16:0/20:2)	36.6066	106.906	67.5895	310.443	155.897	163.23	91.0056	154.469	82.6561	76.4758	92.3653	107.193	123.581	113.111	156.441	25.2954	78.8049	212.481	103.035	279.484	116.04	216.747
PS(16:1/20:4)	9.15166	21.3812	22.5298	66.5236	25.9828	18.1367	30.3352	9.65434	16.5312	32.7753	36.9461	17.8656	35.3089	18.8518	46.9322	12.6477	39.4024	26.5602	64.3969	16.4403	11.604	30.9639
PS(18:0e/20:3)	27.455	64.1435	56.3246	88.6981	103.931	36.2734	45.5028	86.889	66.1249	109.251	73.8922	89.3279	141.236	94.2592	78.2204	101.182	65.6707	53.1203	64.3969	65.761	34.8119	92.8917
PS(18:2/20:2)	45.7583	85.5246	123.914	44.3491	103.931	54.41	60.6704	28.963	66.1249	32.7753	36.9461	125.059	70.6178	75.4074	62.5763	88.5338	78.8049	26.5602	154.553	49.3208	46.4158	92.8917
PS(16:1/18:1)	18.3033	21.3812	78.8544	44.3491	181.879	18.1367	30.3352	57.926	33.0624	43.7004	55.4192	17.8656	52.9634	37.7037	46.9322	63.2385	13.1341	53.1203	51.5175	32.8805	11.604	30.9639
PS(20:3/22:5)	27.455	42.7623	168.974	133.047	181.879	108.82	91.0056	173.778	115.719	98.326	147.784	107.193	105.927	113.111	203.373	101.182	118.207	106.241	103.035	65.761	69.6237	92.8917
PS(20:3/22:6)	82.365	192.43	383.007	510.014	337.776	272.05	455.028	270.321	181.843	196.652	332.515	285.849	229.508	433.592	610.119	354.135	302.085	398.402	476.537	476.768	336.515	278.675
PS(20:3/22:4)	18.3033	21.3812	56.3246	110.873	103.931	108.82	75.838	193.087	66.1249	65.5507	92.3653	89.3279	70.6178	75.4074	140.797	37.9431	78.8049	53.1203	77.2763	115.082	34.8119	123.856
PS(14:0/18:0)	27.455	85.5246	67.5895	66.5236	103.931	54.41	45.5028	77.2347	66.1249	54.6255	55.4192	35.7312	70.6178	56.5555	46.9322	50.5908	52.5366	26.5602	64.3969	115.082	34.8119	92.8917
PS(14:0/20:4)	0	0	33.7947	22.1745	51.9655	18.1367	30.3352	19.3087	0	21.8502	18.4731	0	35.3089	37.7037	15.6441	25.2954	78.8049	26.5602	64.3969	32.8805	11.604	30.9639
PS(16:0/16:1)	27.455	64.1435	45.0596	66.5236	129.914	18.1367	45.5028	77.2347	49.5937	43.7004	55.4192	71.4623	70.6178	37.7037	46.9322	12.6477	39.4024	26.5602	38.6382	65.761	34.8119	61.9278
PS(16:0/18:3)	27.455	42.7623	45.0596	22.1745	51.9655	36.2734	60.6704	19.3087	82.6561	32.7753	18.4731	89.3279	17.6545	56.5555	46.9322	25.2954	39.4024	79.6805	12.8794	115.082	46.4158	61.9278
PS(18:3/20:4)	0	0	11.2649	22.1745	0	18.1367	0	9.65434	0	10.9251	0	17.8656	17.6545	18.8518	15.6441	50.5908	13.1341	0	12.8794	32.8805	23.2079	0
PS(20:4/20:5)	45.7583	42.7623	247.828	243.92	129.914	90.6834	121.341	164.124	132.25	87.4009	73.8922	160.79	123.581	188.518	172.085	265.602	118.207	239.041	296.226	279.484	104.436	92.8917
PS(20:5/20:5)	347.763	641.435	416.802	310.443	259.828	235.777	106.173	212.395	512.468	174.802	73.8922	518.102	88.2723	131.963	109.508	708.271	91.939	478.083	412.14	476.768	127.643	185.783
PS(22:4/22:6)	36.6066	85.5246	123.914	177.396	103.931	181.367	197.179	96.5434	148.781	163.877	92.3653	142.925	105.927	150.815	125.153	177.068	65.6707	265.602	154.553	279.484	220.475	92.8917
PS(14:0/22:6)	0	0	67.5895	22.1745	51.9655	0	30.3352	9.65434	0	10.9251	0	17.8656	17.6545	18.8518	31.2881	12.6477	39.4024	26.5602	38.6382	0	0	30.9639
PS(16:1/22:4)	0	21.3812	0	22.1745	25.9828	0	0	9.65434	0	0	0	17.8656	0	0	15.6441	25.2954	13.1341	26.5602	12.8794	0	0	0
PS(16:1/22:5)	0	0	11.2649	22.1745	25.9828	0	0	9.65434	16.5312	10.9251	0	0	17.6545	18.8518	0	12.6477	13.1341	0	12.8794	16.4403	0	0
PS(16:1/22:6)	0	0	22.5298	22.1745	25.9828	0	60.6704	28.963	0	0	18.4731	17.8656	17.6545	37.7037	15.6441	0	26.2683	0	12.8794	16.4403	0	30.9639
PS(16:1e/20:4)	0	64.1435	33.7947	44.3491	25.9828	54.41	121.341	19.3087	33.0624	10.9251	0	17.8656	17.6545	18.8518	31.2881	25.2954	52.5366	0	115.914	32.8805	23.2079	154.82
PS(16:1e/22:4)	27.455	21.3812	0	44.3491	0	0	0	28.963	16.5312	10.9251	18.4731	35.7312	0	0	0	12.6477	26.2683	53.1203	25.7588	16.4403	46.4158	30.9639
PS(18:0e/22:6)	18.3033	42.7623	90.1193	44.3491	51.9655	36.2734	91.0056	28.963	49.5937	43.7004	73.8922	71.4623	52.9634	75.4074	62.5763	63.2385	52.5366	79.6805	25.7588	65.761	34.8119	30.9639
PS(22:4/22:4)	54.91	21.3812	45.0596	22.1745	51.9655	54.41	75.838	67.5804	66.1249	54.6255	0	53.5967	17.6545	37.7037	46.9322	101.182	39.4024	292.162	180.311	197.283	23.2079	92.8917
PS(22:4/22:5)	36.6066	64.1435	78.8544	66.5236	51.9655	72.5467	60.6704	67.5804	66.1249	65.5507	55.4192	53.5967	52.9634	56.5555	31.2881	164.42	52.5366	106.241	115.914	82.2013	116.04	154.82
PS(14:0/18:1)	0	0	11.2649	22.1745	25.9828	36.2734	15.1676	19.3087	0	10.9251	0	0	0	18.8518	0	50.5908	26.2683	26.5602	12.8794	0	11.604	0
PS(16:1/20:3)	0	0	11.2649	22.1745	51.9655	18.1367	15.1676	28.963	33.0624	10.9251	18.4731	35.7312	17.6545	0	31.2881	25.2954	0	26.5602	25.7588	16.4403	11.604	30.9639
PS(16:1e/18:1)	54.91	0	22.5298	0	25.9828	0	60.6704	9.65434	0	0	36.9461	0	17.6545	18.8518	0	0	13.1341	53.1203	0	0	23.2079	61.9278
PS(18:1e/20:4)	164.73	470.386	608.305	354.792	259.828	417.144	424.693	376.519	413.28	207.577	332.515	589.564	370.744	377.037	203.373	1328.01	131.341	1115.53	463.658	887.774	348.119	681.206
PS(18:1e/22:4)	146.427	406.242	450.596	332.618	415.724	399.007	242.682	463.408	429.812	284.053	240.15	482.371	229.508	282.778	328.525	986.52	157.61	451.523	489.417	690.491	336.515	526.386
PS(18:2/20:5)	9.15166	0	45.0596	22.1745	25.9828	18.1367	0	9.65434	33.0624	0	18.4731	53.5967	17.6545	18.8518	15.6441	25.2954	26.2683	0	38.6382	32.8805	11.604	30.9639
PS(20:3/20:5)	9.15166	21.3812	22.5298	88.6981	51.9655	54.41	45.5028	48.2717	49.5937	21.8502	55.4192	0	52.9634	56.5555	46.9322	101.182	26.2683	53.1203	51.5175	16.4403	11.604	30.9639
PS(20:5/22:5)	0	21.3812	33.7947	0	25.9828	0	0	19.3087	0	21.8502	18.4731	35.7312	0	18.8518	15.6441	12.6477	0	0	12.8794	65.761	0	0
PS(20:5/22:6)	45.7583	64.1435	67.5895	22.1745	77.9483	36.2734	15.1676	9.65434	82.6561	32.7753	36.9461	35.7312	0	18.8518	31.2881	88.5338	26.2683	0	64.3969	32.8805	23.2079	30.9639
PS(22:6/22:6)	18.3033	42.7623	123.914	88.6981	51.9655	90.6834	151.676	38.6173	16.5312	43.7004	73.8922	35.7312	52.9634	113.111	78.2204	88.5338	39.4024	132.801	77.2763	115.082	104.436	61.9278
All_PS	484745	928755	1.01415e+06	973196	937042	835285	901244	821845	724910	714699	839065	878522	748549	800939	816386	1.04962e+06	585783	1.6292e+06	940646	1.0286e+06	766116	884205
ALL_PS_plasmalogens	3527.89	4066.63	3104.43	3767.5	2285.22	2654.33	2992.84	2975.62	2862.38	2660.12	4216.28	2948.29	3072.85	2753.36	5868.53	1878.18	3771.54	3258.48	3436.01	1740.59	3498.92

## Sheet: Maternal RBC phospholipids
Metabolite	DYAD015	DYAD016	DYAD018	DYAD024	DYAD029	DYAD040	DYAD05	DYAD011	DYAD013	DYAD019	DYAD030	DYAD034	DYAD039	DYAD07	DYAD010	DYAD031	DYAD032	DYAD033	DYAD035	DYAD036	DYAD08	DYAD09
PA(20:4/22:5)	0	0.0452092	0.0149389	0	0	0	0	0	0	0	0.0773335	0	0.0158671	0	0.0355286	0	0.0172943	0	0.0176111	0	0	0
PA(20:5/20:5)	0	0	0.0149389	0	0	0	0	0	0.02074	0	0	0	0	0	0	0	0	0	0	0	0	0
PA(16:0/18:2)	16.66	20.751	16.134	14.2911	32.807	97.7624	20.4102	16.7647	37.7261	28.3921	41.8632	60.7602	18.5328	21.3718	53.8258	24.8784	32.6344	0	17.1004	26.1445	21.3339	8.58091
PA(16:0/18:1)	15.8151	16.1623	14.177	12.4345	29.4032	72.1892	13.2397	12.648	36.6684	27.7101	27.1183	47.5404	18.5804	19.2083	54.4298	20.322	26.1663	0	13.0322	22.0082	20.4097	10.2789
PA(18:0/18:2)	6.56102	11.2571	8.02218	6.44931	18.5641	70.7497	11.3626	10.3168	13.7921	14.5244	16.704	36.6449	8.37784	10.7298	28.8137	14.5462	15.7032	0	7.97785	10.8355	11.1059	3.39598
PA(18:0/18:1)	6.64022	6.23887	5.27343	4.81255	12.6738	52.3319	5.13069	6.24958	9.51967	10.9123	10.3885	21.8272	4.29999	6.7536	14.4601	9.58341	9.61564	0	4.24428	6.31695	5.6993	3.0018
PA(18:0/20:4)	6.44221	6.12585	6.90176	5.00799	11.1529	71.1731	4.07953	6.34878	13.2114	11.1143	7.44979	20.3744	9.13946	6.432	19.9315	9.64758	12.2098	0	4.22667	7.21616	6.9778	2.91084
PA(18:1/18:2)	2.75906	4.54353	3.13717	2.05205	7.21802	7.95987	4.0545	3.49679	5.43389	6.39075	5.85156	9.00688	2.3166	3.71302	9.16637	4.42805	5.70713	0	2.0605	4.04644	3.89709	2.15281
PA(18:1/18:1)	3.28711	3.66195	3.45088	2.1742	8.54575	10.2462	3.76668	3.84399	6.13905	6.18867	5.33601	9.29743	2.4594	3.74226	9.34401	5.71154	4.66947	0	2.34228	3.88908	3.21934	2.88052
PA(16:0/20:4)	7.18148	5.74157	6.7225	6.35159	7.99051	35.269	3.61651	5.53038	15.6172	11.0133	10.6978	18.8491	6.17231	5.05789	10.5875	10.6958	11.8639	0	5.0544	6.31695	7.30127	3.48694
PA(16:0/16:0)	2.32342	2.19265	1.85242	1.85662	4.44186	29.6802	2.76557	2.38079	5.93165	4.24366	3.63467	7.48153	2.30073	3.09906	6.50173	2.97342	3.26863	0	1.95484	3.57436	2.58779	1.33413
PA(18:2/18:2)	0.541251	1.33367	0.8067	0.61073	1.9071	4.27631	1.83954	0.843197	1.94956	1.61663	1.95911	3.23231	0.904426	1.37411	3.55286	1.2621	1.36625	0	0.61639	1.19145	1.58656	0.545782
PA(16:0/20:3)	1.79537	2.68995	2.13626	2.39406	4.82811	12.7443	1.77697	2.43039	4.97761	5.15301	4.87201	10.3507	3.79224	3.97615	6.7149	2.97342	5.10183	0	2.67689	3.77668	3.88169	2.27409
PA(16:0/18:0)	1.70296	1.28846	1.41919	0.903881	2.63132	13.337	1.32647	1.1904	3.46358	2.27339	2.13956	3.52285	1.19003	1.40335	4.33448	2.09637	2.10991	0	0.915779	1.68602	1.43253	0.697388
PA(16:0/22:5)	0.778873	0.836371	0.866455	0.732876	1.44843	3.64122	0.888486	1.0416	1.51402	1.97027	2.11378	3.52285	0.872692	1.02327	1.91854	1.47602	1.72943	0	0.968613	0.89921	1.24769	0.788352
PA(18:0/20:3)	1.0825	1.62753	1.28474	1.56347	2.99343	12.8713	0.888486	1.31439	2.09474	2.82911	2.06223	4.75767	2.39594	2.74822	3.58838	1.83967	2.69791	0	1.02145	2.06818	1.91004	0.788352
PA(18:1/20:4)	1.76897	1.4467	1.46401	1.07488	2.53476	6.73202	0.888486	1.68639	3.29766	2.52599	2.06223	4.10394	1.63431	1.81266	4.2279	2.39585	2.68062	0	1.14472	1.46122	1.44793	0.909637
PA(18:0/18:0)	0.950489	0.542511	0.612494	0.439726	1.44843	8.76432	0.788375	0.768797	1.22366	1.16195	1.03111	1.85222	0.555349	0.555491	1.59879	0.919836	1.02037	0	0.405056	0.651927	0.539123	0.303212
PA(16:0/22:4)	0.844879	0.700743	0.657311	0.513013	1.56913	6.1816	0.738319	0.694397	1.49328	1.08617	0.928001	2.57858	0.840958	0.964801	1.81196	0.663138	2.02344	0	0.898168	0.651927	1.01663	0.48514
PA(16:0/22:6)	0.871282	0.858975	0.985966	0.855022	2.07609	2.54038	0.663236	1.24	4.29318	4.01632	4.7689	4.32185	1.31697	1.05251	3.65944	2.41724	2.10991	0	1.93723	1.43874	2.31053	0.879315
PA(18:0/22:5)	0.831678	0.519906	0.687189	0.684018	1.23117	7.57881	0.513069	0.619998	0.788121	1.46507	1.28889	2.32436	1.0631	1.19869	3.33968	1.04819	1.34896	0	0.581168	0.696888	0.708562	0.424497
PA(18:0/22:4)	1.0957	0.678138	0.492983	0.366438	0.965621	13.083	0.412958	0.520798	0.912561	0.833576	0.928001	1.48904	0.714021	0.73091	2.27383	0.727312	1.38355	0	0.405056	0.449605	0.677755	0.363855
PA(18:0/22:6)	0.686465	0.632929	0.926211	0.635159	1.44843	5.67352	0.387931	1.1408	2.42658	3.13222	3.04178	3.84972	1.12657	1.02327	4.08578	1.86106	1.72943	0	1.21517	1.55114	1.38632	0.788352
PA(16:0/20:2)	0.250824	0.474697	0.328655	0.219863	0.748356	0.762115	0.350389	0.297599	0.850341	0.555717	0.644445	1.34377	0.444279	0.613964	1.03033	0.620355	0.622596	0	0.369834	0.449605	0.52372	0.24257
PA(18:2/20:4)	0.158415	0.271255	0.239022	0.342009	0.434529	1.31253	0.312847	0.297599	0.642941	0.530457	0.360889	0.653725	0.444279	0.3216	0.675043	0.406439	0.484241	0	0.246556	0.359684	0.585334	0.272891
PA(18:1/20:3)	0.237622	0.610325	0.358533	0.366438	1.23117	3.3025	0.300333	0.272799	0.705161	1.03565	0.59289	1.56168	0.539482	0.613964	1.4922	0.385048	0.501535	0	0.317001	0.539526	0.508316	0.212249
PA(16:0/16:1)	0.21122	0.158232	0.2689	0.29315	0.386248	1.35487	0.237764	0.198399	0.580721	0.404158	0.206223	1.01691	0.587084	0.263127	0.639514	0.299482	0.363181	0	0.387445	0.562006	0.477509	0.121285
PA(16:0/18:3)	0.250824	0.271255	0.2689	0.29315	0.434529	4.53035	0.237764	0.173599	0.39406	0.378898	0.438223	1.08954	0.349077	0.292364	0.781628	0.427831	0.812833	0	0.264167	0.382164	0.338877	0.151606
PA(16:1/18:1)	0.224421	0.226046	0.283839	0.146575	0.313827	0.719775	0.237764	0.247999	0.45628	0.404158	0.670223	1.01691	0.206273	0.263127	0.532928	0.406439	0.345887	0	0.193723	0.382164	0.400492	0.121285
PA(16:1/18:2)	0.145214	0.180837	0.209144	0.0977168	0.337967	0.465737	0.187708	0.0991996	0.37332	0.227339	0.412445	0.472135	0.142804	0.233891	0.4974	0.171132	0.276709	0	0.140889	0.202322	0.323474	0.121285
PA(18:1/22:5)	0.158415	0.158232	0.179267	0.0977168	0.289686	0.254038	0.150167	0.173599	0.24888	0.353638	0.309334	0.617407	0.126937	0.3216	0.639514	0.171132	0.190238	0	0.105667	0.157362	0.138632	0.121285
PA(18:0e/18:2)	0.118811	0.0904185	0.13445	0.0732876	0.313827	0.762115	0.137653	0.148799	0.3111	0.126299	0.180445	0.472135	0.0952027	0.146182	0.4974	0.213915	0.172943	0	0.0880557	0.089921	0.138632	0.0606424
PA(18:1/22:4)	0.264025	0.180837	0.164328	0.0977168	0.313827	0.762115	0.137653	0.124	0.2074	0.404158	0.283556	0.472135	0.158671	0.3216	0.639514	0.171132	0.432358	0	0.1585	0.112401	0.154035	0.0606424
PA(18:2/20:3)	0.0660062	0.158232	0.0597555	0.0977168	0.193124	0.677436	0.137653	0.0743997	0.12444	0.126299	0.232	0.508453	0.126937	0.146182	0.213171	0.0855662	0.172943	0	0.0880557	0.157362	0.184842	0.0606424
PA(16:0/20:5)	0.250824	0.248651	0.298778	0.415296	0.410389	0.635096	0.125139	0.198399	1.36884	1.43981	1.13422	0.871634	0.380811	0.175418	0.532928	0.83427	0.812833	0	0.369834	0.179842	0.770176	0.303212
PA(18:0/20:2)	0.118811	0.203442	0.104572	0.122146	0.217265	2.62506	0.125139	0.173599	0.18666	0.277859	0.283556	0.690044	0.206273	0.3216	0.603986	0.213915	0.294004	0	0.123278	0.202322	0.169439	0.0909637
PA(18:0/20:5)	0.171616	0.226046	0.224083	0.268721	0.241405	2.15933	0.125139	0.124	0.829601	1.16195	0.438223	0.653725	0.22214	0.0877091	0.817157	0.427831	0.553418	0	0.281778	0.224802	0.26186	0.0606424
PA(16:0/20:1)	0.118811	0.113023	0.119511	0.0488584	0.241405	1.60891	0.112625	0.124	0.24888	0.202079	0.257778	0.472135	0.0634685	0.175418	0.390814	0.235307	0.242121	0	0.0880557	0.179842	0.138632	0.121285
PA(18:0/18:3)	0.184817	0.226046	0.194205	0.171004	0.410389	1.65125	0.112625	0.148799	0.26962	0.353638	0.386667	0.544771	0.206273	0.263127	0.532928	0.27809	0.484241	0	0.264167	0.224802	0.277263	0.0606424
PA(14:0/18:1)	0.0792075	0.0904185	0.13445	0.0732876	0.193124	0.931474	0.100111	0.0495998	0.3111	0.277859	0.257778	0.363181	0.142804	0.0877091	0.355286	0.235307	0.259415	0	0.123278	0.202322	0.169439	0.121285
PA(18:0e/18:1)	0.158415	0.113023	0.149389	0.146575	0.144843	2.49804	0.100111	0.173599	0.33184	0.277859	0.154667	0.254227	0.0476014	0.116946	0.319757	0.171132	0.155649	0	0.0528334	0.157362	0.169439	0.0606424
PA(14:0/16:0)	0.0924087	0.0678138	0.0746944	0.122146	0.144843	0.127019	0.0875972	0.0495998	0.18666	0.151559	0.180445	0.326863	0.0634685	0.0584728	0.177643	0.213915	0.051883	0	0.123278	0.134881	0.154035	0.0606424
PA(14:0/18:2)	0.0792075	0.113023	0.104572	0.0977168	0.120703	0.635096	0.0875972	0.0495998	0.16592	0.101039	0.180445	0.508453	0.0793356	0.0584728	0.284228	0.106958	0.051883	0	0.123278	0.247283	0.107825	0.0303212
PA(18:1/22:6)	0.171616	0.135628	0.149389	0.122146	0.265546	0.338718	0.0875972	0.173599	0.518501	0.454678	0.567112	0.726362	0.206273	0.263127	0.568457	0.385048	0.294004	0	0.193723	0.224802	0.26186	0.0909637
PA(18:0e/16:0)	0.0660062	0.0904185	0.104572	0.0732876	0.0724216	1.18551	0.0750833	0.0743997	0.12444	0.101039	0.180445	0.18159	0.0793356	0.0877091	0.2487	0.0641746	0.0864716	0	0.105667	0.112401	0.0770176	0
PA(18:1/18:3)	0.052805	0.0452092	0.0448166	0.0732876	0.168984	1.82061	0.0625694	0.0495998	0.1037	0.126299	0.103111	0.108954	0.0793356	0.0584728	0.142114	0.128349	0.172943	0	0.0528334	0.0674407	0.0616141	0.0606424
PA(18:1/20:2)	0.0792075	0.135628	0.0896333	0.0977168	0.144843	0	0.0625694	0.0495998	0.16592	0.126299	0.232	0.254227	0.0952027	0.204655	0.142114	0.0641746	0.103766	0	0.0352223	0.134881	0.0924211	0.0606424
PA(18:2/22:6)	0.0264025	0.0904185	0.0746944	0.0244292	0.168984	1.18551	0.0625694	0.0495998	0.2074	0.202079	0.180445	0.0726362	0.0634685	0.0877091	0.0710571	0.106958	0.0345887	0	0.0352223	0.112401	0.138632	0.0303212
PA(16:0e/18:2)	0.0396037	0.0452092	0.0298778	0	0.0724216	0.254038	0.0500556	0.0247999	0.1037	0.0757796	0.154667	0.145272	0.0158671	0.0292364	0.106586	0.0427831	0.138355	0	0	0.089921	0.0616141	0.0303212
PA(16:1/18:0)	0.052805	0.0678138	0.0746944	0.0488584	0.144843	1.10083	0.0500556	0.0743997	0.12444	0.126299	0.128889	0.254227	0.0476014	0.0877091	0.106586	0.0855662	0.103766	0	0.0352223	0.112401	0.0924211	0.0303212
PA(16:1/20:4)	0.0792075	0.0904185	0.119511	0.0977168	0.0965621	0.508077	0.0500556	0.0743997	0.2074	0.202079	0.103111	0.290545	0.0476014	0.0877091	0.0710571	0.149741	0.12106	0	0.0880557	0.134881	0.0924211	0.0606424
PA(18:1e/16:0)	0.0264025	0.0678138	0.0746944	0.0244292	0.0965621	0.211699	0.0500556	0.0247999	0.1037	0.101039	0.128889	0.326863	0.0317342	0.0877091	0.106586	0.0855662	0.0864716	0	0.0880557	0.112401	0.0924211	0.0303212
PA(18:2/18:3)	0.0264025	0.0452092	0.0298778	0.0732876	0.0482811	0.254038	0.0500556	0	0.04148	0.0505197	0.0773335	0.145272	0.0158671	0.0584728	0.0710571	0	0.0172943	0	0.0352223	0.0449605	0.0462106	0.0303212
PA(18:2/20:2)	0.0396037	0.0678138	0.0448166	0.0244292	0.0724216	0.211699	0.0500556	0.0247999	0.0622201	0.0757796	0.103111	0.145272	0.0158671	0.0877091	0.142114	0.0641746	0.0345887	0	0.0176111	0.0449605	0.0462106	0.0303212
PA(18:2/22:4)	0.052805	0.0452092	0.0597555	0.0244292	0.0965621	0.719775	0.0500556	0.0743997	0.0829601	0.126299	0.128889	0.217908	0.0952027	0.0584728	0.142114	0.0213915	0.103766	0	0.0176111	0.0674407	0.0462106	0.0303212
PA(14:0/18:0)	0.0132012	0.0226046	0.0448166	0.0244292	0.0965621	2.37103	0.0375417	0	0.0829601	0.101039	0.0257778	0.18159	0.0634685	0.0292364	0.0710571	0.0427831	0.0691773	0	0.0176111	0.0224802	0.0462106	0
PA(14:0/20:4)	0.0264025	0.0452092	0.104572	0.0244292	0.168984	0.381058	0.0375417	0.0743997	0.0622201	0.126299	0.103111	0.145272	0.0793356	0.0584728	0.142114	0.106958	0.103766	0	0.0704446	0.112401	0.0616141	0.0606424
PA(16:0e/18:1)	0.0396037	0.0678138	0.0597555	0.0244292	0.144843	0	0.0375417	0.0247999	0.12444	0.101039	0.0773335	0.145272	0.0158671	0.0877091	0.142114	0.0427831	0.0691773	0	0.0880557	0.089921	0.107825	0.0303212
PA(18:1/20:1)	0.0264025	0.0678138	0.0448166	0.0244292	0.120703	0.465737	0.0375417	0.0247999	0.0829601	0.0505197	0.0515556	0.0726362	0.0317342	0.0584728	0.213171	0.0855662	0.12106	0	0.0176111	0.0449605	0.0462106	0.0303212
PA(18:2/20:1)	0.0396037	0.0678138	0.0149389	0.0244292	0.0482811	1.43955	0.0375417	0	0.0622201	0.0252599	0.0773335	0.0363181	0	0.0584728	0.0710571	0.0427831	0	0	0.0176111	0.0674407	0.0616141	0.0303212
PA(18:2/20:5)	0.0132012	0.0226046	0.0149389	0.0244292	0.0241405	0.254038	0.0375417	0.0247999	0.0829601	0.0252599	0.103111	0.108954	0.0317342	0.0292364	0.0710571	0.0427831	0.0172943	0	0.0176111	0.0224802	0.0154035	0
PA(18:2/22:5)	0.0396037	0.0452092	0.0298778	0.0488584	0.0724216	1.43955	0.0375417	0.0495998	0.1037	0.202079	0.0773335	0.145272	0.0476014	0.116946	0.177643	0.0641746	0.0691773	0	0.0176111	0.0674407	0.0770176	0.0303212
PA(20:4/20:4)	0.0396037	0.0452092	0.0298778	0.0732876	0.144843	0.719775	0.0375417	0.0495998	0.0829601	0.126299	0.128889	0.145272	0.0158671	0.0877091	0.142114	0.0641746	0.0345887	0	0.123278	0.0674407	0.0924211	0
PA(14:0/20:3)	0.0264025	0	0.0149389	0.0244292	0.0241405	0	0.0250278	0	0.02074	0.0757796	0.0257778	0.0363181	0.0317342	0.0292364	0.0355286	0.0427831	0.0345887	0	0.0176111	0.0224802	0.0154035	0.0303212
PA(16:0e/16:0)	0.0396037	0.0226046	0.0597555	0	0.0241405	0.296378	0.0250278	0.0247999	0.0829601	0.101039	0.0773335	0.18159	0.0476014	0.0292364	0.106586	0.0427831	0.0864716	0	0.0176111	0.0224802	0.0616141	0
PA(16:0e/18:0)	0.0264025	0.0226046	0.0448166	0.0244292	0.0241405	0.465737	0.0250278	0.0247999	0.0622201	0.0757796	0	0.108954	0	0	0.0710571	0.0213915	0	0	0	0.0224802	0.0462106	0.0303212
PA(16:1/20:3)	0.0132012	0.0226046	0.0149389	0.0244292	0.0724216	0	0.0250278	0	0.04148	0.126299	0.0515556	0.0726362	0.0158671	0.0584728	0.0710571	0	0.0345887	0	0.0176111	0.0224802	0.0770176	0.0303212
PA(18:0/20:1)	0.0660062	0.0678138	0.0298778	0.0244292	0.0965621	0.550417	0.0250278	0.0247999	0.02074	0.126299	0.0515556	0.108954	0.0476014	0.0292364	0.0355286	0.0641746	0.172943	0	0.0352223	0.0224802	0.0154035	0.0303212
PA(18:0e/18:0)	0.0660062	0.0226046	0.0597555	0.0732876	0.120703	0.804455	0.0250278	0.0495998	0.0829601	0.0757796	0.0515556	0.145272	0.0317342	0.0584728	0.106586	0.0641746	0.0345887	0	0	0.0224802	0.0462106	0.0606424
PA(18:1/20:5)	0.052805	0.0452092	0.0597555	0.0732876	0.120703	0.254038	0.0250278	0.0247999	0.24888	0.252599	0.103111	0.290545	0.0476014	0.0292364	0.142114	0.149741	0.12106	0	0.0880557	0.089921	0.0770176	0.0303212
PA(18:1e/18:1)	0.0132012	0.0226046	0.0149389	0.0244292	0.0482811	0	0.0250278	0.0247999	0.02074	0.0505197	0	0.145272	0.0158671	0.0292364	0.106586	0.0213915	0	0	0.0176111	0.0449605	0.0154035	0
PA(20:3/20:4)	0.0264025	0.0678138	0.0298778	0.0488584	0.0482811	0.254038	0.0250278	0.0247999	0.02074	0.0252599	0.180445	0.108954	0.0317342	0.0584728	0.106586	0.0213915	0.0691773	0	0.0528334	0.0449605	0.030807	0.0303212
PC(16:0/20:4)	99.2733	106.952	88.4382	96.6001	117.53	233.231	46.0511	59.5198	156.439	139.723	176.173	244.888	160.666	61.4799	129.933	132.016	128.077	94.0051	99.83	121.779	65.487	40.1973
PC(20:1/20:4)	0.301743	0.516677	0.34146	0.558382	0.551783	0	0.286032	0.566855	0.948115	0.577369	0.589207	0.830128	0.725354	0.66826	0.812081	0.977899	0.395299	0.410503	0.40254	0.513834	0.352081	0
PC(20:2/20:4)	0.301743	0.516677	0.34146	0.558382	0.551783	0.967765	0.286032	0.566855	0.474058	0.577369	0.589207	0.830128	0.362677	0.66826	0.812081	0.48895	0.395299	0	0.40254	0.513834	0.352081	0
PC(20:4/20:4)	0.301743	1.03335	0.34146	0.558382	1.10357	0.967765	0.286032	0.566855	0.948115	0.577369	1.17841	0.830128	0.362677	0.66826	1.62416	0.977899	0.395299	0	0.40254	1.02767	0.352081	0
PC(16:0/22:5)	7.24182	10.8502	7.17066	8.93411	11.5875	12.5809	4.57651	5.10169	9.0071	19.0532	20.033	25.734	14.1444	6.6826	12.1812	8.80109	13.0449	8.62056	10.0635	10.7905	6.68953	4.15834
PC(16:0/18:3)	3.62091	5.16677	5.46336	4.46705	9.38032	19.3553	3.14635	1.70056	4.26652	4.04158	9.42732	24.0737	8.70425	4.67782	12.9933	4.40055	12.6496	14.7781	4.0254	7.70751	4.92913	0.693056
PC(16:0/22:6)	8.14705	9.81686	7.17066	8.93411	14.3464	11.6132	3.14635	9.06968	27.0213	29.4458	39.4769	39.016	14.8698	8.68738	20.302	25.9143	10.6731	6.97855	15.2965	22.0949	10.9145	6.23751
PC(18:0/22:5)	1.50871	4.65009	2.39022	3.35029	5.51783	3.87106	1.71619	1.70056	3.3184	5.77369	5.30287	9.1314	5.07748	2.67304	6.49665	2.44475	5.13889	3.28402	4.0254	3.083	2.11248	1.38611
PC(18:0/18:3)	1.50871	3.10006	2.04876	2.23353	4.41427	6.77436	1.43016	1.13371	2.37029	2.30947	4.12445	7.47115	3.26409	2.00478	6.49665	2.44475	6.32478	4.92603	2.41524	2.56917	1.7604	0.693056
PC(18:0/22:6)	2.1122	3.61674	2.73168	3.35029	7.72497	4.83883	1.43016	3.40113	9.48115	12.1247	14.141	14.9423	5.44016	3.3413	11.3691	7.82319	5.92948	3.28402	6.44065	6.16601	4.22497	2.07917
PC(16:0/20:5)	2.71568	4.13342	4.78044	5.02544	4.41427	5.80659	0.858095	1.13371	20.8585	10.3926	18.8546	12.4519	6.52819	1.33652	6.49665	9.77899	8.30128	6.15754	6.0381	2.56917	3.87289	2.07917
PC(18:0/20:5)	2.1122	3.10006	2.73168	3.90867	3.86248	2.9033	0.858095	1.13371	9.0071	11.5474	11.1949	7.47115	3.98945	0.66826	7.30873	5.37844	5.92948	3.69452	4.0254	1.5415	2.46456	1.38611
PC(16:0e/22:5)	0.603485	1.03335	0.68292	0.558382	1.10357	0.967765	0.572063	0.566855	0.474058	1.15474	1.76762	2.49038	0.725354	0.66826	0.812081	0.48895	0.790598	0.410503	0.805081	1.02767	0.352081	0.693056
PC(16:1e/22:4)	0.603485	1.03335	0.68292	0.558382	1.10357	0	0.572063	0.566855	0.474058	1.15474	1.17841	2.49038	0.725354	0.66826	1.62416	0.977899	1.1859	0	0.805081	0.513834	0.352081	0
PC(18:1/22:5)	0.301743	1.03335	0.68292	0.558382	1.65535	0.967765	0.572063	0.566855	0.948115	1.73211	1.76762	2.49038	0.725354	0.66826	1.62416	0.48895	1.1859	0.410503	0.805081	0.513834	0.704161	0.693056
PC(16:0e/18:3)	0.301743	0.516677	0.34146	0.558382	1.10357	1.93553	0.286032	0	0.474058	0	0.589207	1.66026	0.362677	0.66826	0.812081	0.48895	0.790598	1.23151	0.40254	0.513834	0.352081	0
PC(16:0e/22:6)	0.603485	0.516677	0.68292	0.558382	1.10357	0.967765	0.286032	0.566855	1.42217	2.30947	2.94604	2.49038	0.725354	0.66826	1.62416	1.9558	0.790598	0.410503	0.805081	1.02767	1.05624	0.693056
PC(16:1e/22:5)	0.603485	0.516677	0.34146	0.558382	1.10357	0	0.286032	0.566855	0.948115	1.15474	1.17841	2.49038	0.725354	0.66826	0.812081	0.977899	0.790598	0	0.40254	0.513834	0.352081	0
PC(16:1e/22:6)	0.301743	0.516677	0.34146	0	0.551783	0	0.286032	0.566855	0.948115	1.15474	1.17841	1.66026	0.362677	0	0.812081	0.977899	0.395299	0	0.40254	0.513834	0.352081	0
PC(18:0e/22:5)	0.301743	0.516677	0.34146	0.558382	0.551783	0.967765	0.286032	0.566855	0	0.577369	1.17841	0.830128	0.362677	0.66826	0.812081	0.48895	0.790598	0	0.40254	0.513834	0.352081	0
PC(18:0e/22:6)	0.301743	0.516677	0.34146	0.558382	1.10357	0	0.286032	0.566855	1.42217	1.73211	2.35683	1.66026	0.362677	0.66826	1.62416	0.977899	0.790598	0	0.40254	1.02767	0.704161	0
PC(18:1/22:6)	0.603485	1.03335	0.68292	0.558382	1.65535	0	0.286032	0.566855	2.37029	2.88684	3.53524	3.32051	0.725354	0.66826	2.43624	1.9558	0.790598	0.410503	1.20762	1.02767	1.05624	0.693056
PC(16:0/18:2)	348.815	521.327	346.924	375.791	765.324	1650.04	352.391	327.642	566.025	627.6	911.504	1426.99	601.681	487.162	912.779	586.739	639.989	609.186	339.744	703.439	355.953	147.621
PC(16:0/18:1)	275.491	386.991	245.851	268.582	460.739	879.699	216.526	193.864	415.749	430.14	559.158	1030.19	425.42	281.338	618.806	331.508	395.694	344.001	270.105	458.34	251.033	135.839
PC(18:0/18:2)	119.49	253.688	137.608	154.113	382.938	614.531	146.734	144.548	218.067	282.911	372.379	578.599	208.177	189.118	402.792	232.74	281.848	236.86	140.084	230.198	121.82	57.5237
PC(18:0/18:1)	60.6503	125.036	77.17	61.9804	163.88	198.392	79.8028	59.5198	109.507	129.908	155.551	320.429	91.032	80.1912	191.651	91.4336	103.568	82.511	61.5887	100.198	60.5578	33.2667
PC(16:0/16:0)	76.0392	87.3184	56.6824	66.4474	109.253	870.989	53.2019	48.7495	110.929	104.504	133.75	217.493	107.715	88.2103	168.101	84.5883	101.592	160.917	54.7455	94.5455	59.5016	22.1778
PC(18:1/18:2)	38.9248	85.7684	46.4386	42.437	119.185	105.486	50.0556	49.8832	66.8421	90.6469	117.841	198.4	48.5987	60.8117	136.43	70.4087	64.0384	41.8713	39.0464	66.2846	48.235	20.0986
PC(18:1/18:1)	33.4934	59.9345	33.8046	22.8937	68.4212	55.1626	33.1797	28.9096	49.7761	61.7784	78.9538	149.423	34.0916	34.7495	90.141	49.3839	36.7628	24.6302	27.3727	41.6206	29.9268	15.9403
PC(16:0e/18:2)	21.7255	40.8175	23.9022	25.6856	50.2123	108.39	32.8936	26.0753	45.5095	42.7253	70.1157	105.426	32.2783	40.7639	71.4632	42.5386	39.9252	37.3557	18.9194	44.7036	27.1102	11.782
PC(18:2/18:2)	12.0697	29.4506	19.8047	17.3098	45.2462	46.4527	27.459	24.3748	23.2288	30.0232	49.4934	83.0128	19.5846	25.3939	58.4699	24.9364	26.485	20.1146	11.2711	35.4546	18.6603	5.54445
PC(16:0e/18:1)	19.6133	29.4506	18.7803	20.1017	34.7624	51.2916	19.7362	14.7382	31.7619	33.4874	31.8172	70.5608	24.2994	22.7208	49.537	22.9806	26.8803	18.4726	16.9067	29.2885	19.0123	10.3958
PC(16:0/20:3)	28.9673	54.7678	33.4631	48.5792	72.2836	122.906	19.1641	22.6742	50.2501	79.0995	83.6674	166.026	97.9228	50.1195	75.5236	35.6933	51.3889	39.8188	55.5506	82.7273	35.5601	23.5639
PC(18:0e/18:2)	14.1819	26.8672	17.073	16.7515	42.4873	0	18.02	15.8719	27.0213	34.0647	0	62.2596	18.4965	23.3891	46.2886	23.9585	27.6709	21.3461	13.6864	24.1502	17.604	6.93056
PC(16:0/18:0)	16.8976	26.8672	16.0486	15.0763	32.0034	121.938	16.3038	14.1714	26.0732	29.4458	34.7632	68.0705	21.7606	18.7113	39.792	20.5359	25.6944	28.7352	14.0889	23.1225	14.0832	9.00973
PC(18:0e/18:1)	8.75054	14.467	10.2438	8.37573	21.5196	24.1941	12.8714	7.93597	16.592	19.0532	18.8546	39.016	9.4296	12.0287	32.4833	12.7127	13.4402	9.03106	7.24573	12.332	8.44993	4.8514
PC(18:0/20:3)	8.44879	23.2505	12.634	18.4266	39.7284	48.3883	8.29492	10.2034	18.0142	32.3326	31.228	64.75	34.4543	19.3795	37.3557	14.6685	23.7179	15.1886	23.3473	23.6364	13.3791	7.62362
PC(18:1e/16:0)	6.63834	9.81686	6.48774	6.70058	12.691	20.3231	6.86476	5.10169	10.4293	11.5474	13.5518	23.2436	9.06693	8.68738	15.4295	8.80109	9.88247	8.21005	6.44065	10.2767	7.04161	3.46528
PC(16:0e/16:0)	5.73311	6.20012	4.78044	4.46705	8.27675	54.1949	4.86254	3.40113	9.0071	7.50579	9.42732	15.7724	6.89087	8.01912	12.9933	6.35634	7.11538	11.0836	3.22032	6.16601	5.63329	1.38611
PC(18:0/18:0)	3.01743	6.7168	3.75606	2.79191	8.82854	15.4842	4.57651	3.40113	6.16275	6.92842	8.2489	18.2628	4.35213	4.67782	8.93289	4.8895	5.92948	4.92603	3.62286	5.13834	3.16872	2.07917
PC(18:1e/18:2)	3.01743	6.7168	3.4146	3.35029	8.82854	6.77436	4.57651	3.96798	5.21463	6.92842	8.83811	14.1122	2.90142	5.34608	10.5571	4.8895	4.34829	2.87352	2.41524	4.62451	3.52081	1.38611
PC(16:0/16:1)	6.94008	7.75015	8.19504	7.81735	9.9321	26.1297	4.00444	2.83427	9.95521	6.92842	14.141	34.0352	18.4965	6.6826	17.8658	6.35634	14.2308	16.4201	8.45335	13.3597	9.50617	1.38611
PC(16:0/20:2)	4.2244	8.78351	4.43898	6.1422	9.9321	24.1941	4.00444	3.40113	8.05898	10.97	13.5518	27.3942	12.331	7.35086	15.4295	5.86739	6.72008	6.56804	6.84319	12.332	5.63329	2.07917
PC(18:1e/18:1)	3.01743	5.16677	3.07314	2.23353	6.06962	4.83883	3.71841	2.26742	4.74058	5.19632	7.07049	11.6218	2.53874	3.3413	7.30873	4.40055	3.55769	2.05251	2.0127	3.083	2.81664	1.38611
PC(16:1/18:2)	3.01743	5.68345	4.78044	5.02544	9.38032	12.5809	3.43238	3.40113	6.16275	5.77369	9.42732	14.1122	4.7148	5.34608	9.74498	4.40055	5.92948	5.33653	2.81778	6.67984	3.52081	1.38611
PC(18:0e/16:0)	3.62091	4.65009	2.39022	3.35029	4.96605	29.033	3.43238	2.83427	3.79246	5.77369	7.65969	13.282	4.35213	5.34608	9.74498	4.40055	5.53418	6.97855	2.81778	4.11067	2.46456	2.07917
PC(18:1e/18:0)	1.50871	3.10006	1.7073	1.67515	4.41427	4.83883	2.86032	1.70056	2.84435	3.46421	4.12445	7.47115	2.53874	2.67304	5.68457	2.44475	2.76709	2.05251	1.61016	2.56917	1.7604	1.38611
PC(14:0/18:2)	1.50871	4.13342	3.07314	3.35029	6.6214	10.6454	2.57429	1.13371	3.3184	4.04158	7.07049	12.4519	4.35213	2.67304	7.30873	8.31214	5.13889	5.74704	2.41524	7.70751	2.46456	0.693056
PC(16:0/22:4)	3.31917	4.65009	3.07314	3.35029	4.96605	7.74212	2.57429	2.26742	3.3184	5.19632	6.48128	12.4519	8.34157	3.3413	6.49665	2.44475	6.32478	4.10503	4.42794	5.13834	3.16872	1.38611
PC(18:1/20:3)	2.41394	7.75015	3.4146	4.46705	11.0357	8.70989	2.57429	2.26742	5.21463	8.66053	8.83811	17.4327	6.52819	4.67782	11.3691	3.9116	4.34829	2.46302	4.83048	5.65218	3.52081	2.77223
PC(16:0/20:1)	2.1122	3.10006	1.7073	1.11676	3.86248	6.77436	2.00222	1.13371	2.84435	3.46421	4.12445	7.47115	2.53874	2.67304	5.68457	2.44475	2.76709	2.46302	1.61016	2.56917	2.11248	0.693056
PC(16:1/18:1)	3.31917	5.68345	3.75606	3.90867	6.6214	7.74212	2.00222	2.26742	6.16275	4.61895	8.2489	15.7724	3.98945	4.00956	8.93289	3.9116	4.74359	3.28402	3.22032	5.13834	3.87289	2.07917
PC(16:0e/20:3)	1.81046	4.13342	2.39022	3.35029	5.51783	6.77436	1.71619	1.70056	3.79246	5.77369	6.48128	10.7917	5.80283	4.00956	5.68457	2.44475	3.55769	2.87352	3.22032	5.13834	2.81664	1.38611
PC(16:1e/16:0)	2.1122	2.58338	2.04876	1.11676	3.3107	0	1.71619	1.70056	4.26652	4.04158	4.12445	6.64102	2.17606	2.00478	4.06041	3.9116	2.37179	0	1.20762	1.5415	2.11248	0.693056
PC(14:0/18:1)	2.1122	3.61674	3.07314	2.79191	4.96605	10.6454	1.43016	1.13371	3.79246	4.04158	5.89207	11.6218	4.35213	2.00478	8.12081	5.37844	4.74359	5.33653	2.81778	5.13834	3.52081	0.693056
PC(16:0e/18:0)	1.20697	2.06671	1.7073	1.67515	2.20713	8.70989	1.43016	1.13371	1.89623	1.73211	2.35683	3.32051	1.08803	1.33652	3.24833	1.46685	1.97649	2.05251	0.805081	1.5415	1.05624	0.693056
PC(18:0/20:2)	0.905228	2.58338	1.02438	1.67515	4.41427	5.80659	1.14413	1.13371	1.89623	2.88684	4.12445	7.47115	2.90142	2.00478	4.87249	1.9558	2.37179	1.64201	1.61016	2.56917	1.40832	0.693056
PC(18:0/22:4)	1.20697	2.06671	1.02438	1.11676	3.3107	2.9033	1.14413	1.13371	1.89623	1.73211	2.35683	4.98077	2.90142	2.00478	3.24833	1.46685	2.76709	1.64201	2.0127	1.5415	1.05624	0.693056
PC(18:0e/20:3)	1.20697	3.10006	1.7073	2.79191	5.51783	5.80659	1.14413	1.13371	2.84435	3.46421	4.71366	8.30128	3.62677	2.00478	4.87249	1.9558	2.76709	2.05251	2.0127	2.56917	1.40832	0.693056
PC(18:2/20:3)	0.603485	1.55003	0.68292	1.67515	2.75892	1.93553	0.858095	1.13371	1.42217	1.73211	2.94604	4.98077	1.81339	1.33652	3.24833	0.977899	1.1859	0.821005	0.805081	3.083	1.05624	0.693056
PC(16:0e/20:2)	0.301743	0.516677	0.34146	0.558382	0.551783	1.93553	0.572063	0	0.474058	1.15474	1.17841	2.49038	1.08803	0.66826	0.812081	0.48895	0.395299	0.410503	0.40254	1.02767	0.352081	0
PC(16:1e/20:3)	0.905228	1.55003	1.02438	0.558382	2.20713	0	0.572063	0.566855	1.89623	2.30947	2.35683	6.64102	1.81339	1.33652	2.43624	1.46685	1.5812	0	0.805081	1.5415	0.704161	0
PC(18:0e/18:0)	0.301743	1.03335	0.68292	0.558382	1.10357	2.9033	0.572063	0.566855	0.948115	1.15474	1.76762	3.32051	0.725354	0.66826	1.62416	0.977899	0.790598	0.821005	0.40254	1.02767	0.352081	0
PC(18:1/18:3)	0.603485	1.03335	0.68292	0.558382	1.65535	0.967765	0.572063	0.566855	0.474058	0.577369	1.76762	3.32051	0.725354	0.66826	2.43624	0.48895	1.1859	0.821005	0.40254	0.513834	0.704161	0
PC(18:1/20:2)	0.603485	1.55003	0.68292	0.558382	1.65535	0.967765	0.572063	0.566855	0.948115	1.15474	1.76762	4.15064	1.08803	1.33652	2.43624	0.977899	0.790598	0.410503	0.805081	1.5415	1.05624	0
PC(18:2/20:1)	0.301743	0.516677	0.34146	0.558382	0.551783	0	0.572063	0.566855	0.474058	0.577369	0.589207	0.830128	0.362677	0.66826	0.812081	0.48895	0.395299	0.410503	0	0.513834	0.352081	0
PC(18:2/20:2)	0.301743	0.516677	0.34146	0.558382	1.10357	0.967765	0.572063	0.566855	0.474058	0.577369	0.589207	1.66026	0.362677	0.66826	0.812081	0.48895	0.790598	0.410503	0.40254	0.513834	0.352081	0
PC(14:0/16:0)	0.301743	0.516677	0.34146	0.558382	0.551783	1.93553	0.286032	0.566855	0.474058	1.15474	0.589207	0.830128	0.362677	0.66826	0.812081	0.48895	0.395299	0.410503	0.40254	0.513834	0.352081	0
PC(14:0/18:0)	0.301743	0.516677	0.34146	0.558382	0.551783	1.93553	0.286032	0	0.474058	0.577369	0.589207	1.66026	0.362677	0.66826	0.812081	0.48895	0.395299	0.821005	0.40254	0.513834	0.352081	0
PC(16:0e/14:0)	0.301743	0.516677	0.34146	0	0.551783	2.9033	0.286032	0.566855	0.474058	0.577369	1.17841	0.830128	0.362677	0	0.812081	0.48895	0.395299	0.410503	0	0.513834	0.352081	0
PC(16:0e/16:1)	0.603485	0.516677	0.68292	0.558382	0.551783	0	0.286032	0	0.948115	0	1.17841	1.66026	1.08803	0.66826	1.62416	0	0.790598	1.23151	0.40254	1.02767	0.704161	0
PC(16:0e/20:1)	0.301743	0	0	0	0.551783	0	0.286032	0	0.474058	0	0.589207	0.830128	0	0	0	0	0.395299	0	0	0	0.352081	0
PC(16:0e/22:4)	0.301743	0.516677	0.34146	0	0.551783	0	0.286032	0	0.474058	0.577369	0.589207	0.830128	0.725354	0	0	0	0.395299	0.410503	0.40254	0.513834	0.352081	0
PC(16:1/18:0)	0.301743	0.516677	0.68292	0.558382	1.10357	1.93553	0.286032	0.566855	0.474058	0.577369	1.17841	1.66026	0.725354	0.66826	1.62416	0.48895	0.790598	0.821005	0.40254	0.513834	0.704161	0
PC(16:1e/16:1)	0.301743	0.516677	0.34146	0	0.551783	0	0.286032	0	0.474058	0.577369	0.589207	0.830128	0.362677	0	0	0.48895	0.395299	0	0	0	0.352081	0
PC(18:0/20:1)	0.301743	0.516677	0	0	0.551783	0	0.286032	0	0.474058	0.577369	0.589207	0.830128	0.362677	0.66826	0.812081	0.48895	0.395299	0.410503	0.40254	0	0.352081	0
PC(18:0e/20:2)	0	0.516677	0.34146	0	0.551783	1.93553	0.286032	0	0.474058	0.577369	0.589207	0.830128	0.362677	0.66826	0.812081	0.48895	0.395299	0.410503	0.40254	0.513834	0.352081	0
PC(18:0e/22:4)	0.301743	0	0.34146	0	0.551783	0.967765	0.286032	0	0.474058	0.577369	0	0.830128	1.08803	0	0	0	0.395299	0	0	0	0.352081	0
PC(18:1/20:1)	0.301743	0.516677	0.34146	0	0.551783	0	0.286032	0.566855	0.474058	0.577369	0.589207	1.66026	0.362677	0.66826	0.812081	0.48895	0.395299	0	0.40254	0.513834	0.352081	0
PC(18:1/22:4)	0.301743	0.516677	0.34146	0.558382	0.551783	0.967765	0.286032	0.566855	0.474058	0.577369	0.589207	1.66026	0.362677	0.66826	0.812081	0.48895	0.790598	0.410503	0.40254	0.513834	0.352081	0
PC(18:1e/20:3)	0.301743	0.516677	0.34146	0.558382	0.551783	0	0.286032	0	0.474058	0.577369	0.589207	0.830128	0.362677	0.66826	0.812081	0	0.395299	0	0.40254	0	0.352081	0
PC(18:2/18:3)	0	0.516677	0.34146	0	0.551783	0.967765	0.286032	0	0.474058	0.577369	1.17841	1.66026	0.362677	0	0.812081	0	0.395299	0.410503	0	0.513834	0.352081	0
PC(sum)	1366.89	2167.98	1384.28	1478.6	2911.76	5707.88	1278.56	1206.27	2297.76	2558.9	3319.59	5567.67	2258.75	1702.06	3551.23	2087.81	2309.73	2020.08	1425.39	2384.7	1340.72	638.305
PC(AA/n-3 PUFA)	5.30631	4.36	4.22414	4.14815	3.67176	5.88158	4.69863	4.40385	3.22	2.62234	2.46639	2.97949	4.18717	3.55556	3.21008	3.42675	3.28497	3.03008	3.30822	3.46774	3.1157	3.3871
PE(18:1e/20:4)	103.375	93.7607	67.8759	93.6511	147.912	15.2725	94.2206	131.174	147.565	125.668	148.683	241.437	143.178	95.4359	241.467	120.633	186.976	3.05311	61.01	130.963	78.866	46.2615
PE(18:1e/22:4)	69.6083	55.2844	49.4584	49.2772	92.1134	7.07678	75.6911	56.0478	55.1092	48.4629	73.0249	102.184	67.8093	88.1477	151.428	51.4008	129.955	3.02746	35.8009	71.6799	58.9295	20.9433
PE(16:0/18:1)	58.2835	88.1257	66.2539	87.8055	175.536	380.876	71.9727	95.7808	107.552	109.159	117.307	208.206	127.708	97.4407	225.911	113.314	189.892	138.878	70.281	122.18	94.4566	48.449
PE(16:0/18:2)	26.1573	62.1788	35.6186	51.4584	76.2668	205.136	71.3113	47.3501	78.501	69.1579	89.8725	178.088	75.5502	83.4281	172.77	43.0123	163.11	86.5647	45.6003	90.0013	62.5713	18.8208
PE(18:1/18:1)	28.1469	33.7455	30.2192	31.0949	64.9897	79.266	32.7685	50.025	42.0726	44.9987	53.9677	67.0847	45.0286	55.3403	104.505	38.5048	80.9992	43.2824	19.5484	50.3718	28.7826	19.4706
PE(16:1e/22:4)	22.3855	25.075	16.1873	22.0386	33.176	0.0302427	28.0132	20.1411	28.3101	24.1412	30.4178	42.985	30.8729	43.4996	75.4221	18.2439	49.1282	0	14.5166	31.7132	25.1848	9.68113
PE(18:1/18:2)	18.1894	27.9974	17.009	18.6534	36.5729	52.1081	27.8613	26.6422	29.2286	37.2403	34.9658	58.3165	30.0115	40.3671	74.0517	23.9432	50.5118	22.18	14.0638	32.8693	26.8131	8.29502
PE(18:1e/22:5)	15.2757	18.6811	12.0578	27.3084	32.6242	1.48189	22.3194	21.7176	21.377	26.162	25.741	47.2135	27.6088	30.197	52.7092	19.94	38.1958	0.821005	11.1202	31.3439	18.9793	10.071
PE(18:0e/22:4)	13.767	17.567	12.7621	14.2213	19.3986	55.6163	20.5496	13.4982	25.4806	14.0734	24.7467	41.7917	18.5419	25.4148	46.5678	11.0319	28.4368	12.8667	11.4472	16.0894	15.2495	4.95969
PE(16:0/20:4)	23.187	25.4625	24.0836	34.0962	41.7804	135.124	20.2367	35.641	46.1169	34.3534	43.4356	60.4177	49.8454	35.731	64.2813	39.8952	71.1291	51.8644	25.4229	37.7186	26.8021	18.0628
PE(16:1e/20:4)	19.5661	19.7145	19.4099	23.4346	37.2109	0.362912	18.0289	32.5233	46.8132	31.1599	37.6356	49.4964	34.001	30.197	61.8451	30.3607	53.8595	0.102626	20.4289	39.3404	27.6713	11.7386
PE(18:0/20:4)	16.1432	24.2838	15.7178	35.8062	17.933	115.225	17.725	25.9868	30.7989	24.3036	32.0381	39.8721	28.2888	19.9852	50.2475	19.2982	25.7191	40.4345	13.9002	29.1761	15.7666	10.4392
PE(18:2/18:2)	5.33707	12.481	4.69508	7.13682	13.8291	22.2888	16.858	7.90054	15.2143	11.8361	13.3124	21.8168	13.5211	15.2238	35.5286	6.72306	19.9255	8.36399	7.10735	13.3597	13.8852	2.03585
PE(18:0e/20:4)	16.4073	14.1763	20.3169	20.2239	24.9682	64.8705	16.5988	17.9976	27.8361	18.0428	28.2635	40.339	23.472	19.3795	43.0911	16.5632	30.5121	12.392	9.43454	26.3179	13.9512	7.81854
PE(18:0/18:1)	12.5318	18.3743	16.4755	23.7487	29.4342	97.4721	16.4468	24.6582	24.2066	23.5639	24.5626	34.139	21.4546	25.5818	51.9225	19.3593	28.5603	30.2617	12.7555	27.9397	13.8852	12.6266
PE(18:1e/18:1)	12.0886	11.5445	9.82765	12.5112	24.8992	4.35494	15.0614	17.9799	34.784	17.8623	15.2826	33.231	23.6647	26.6678	43.6494	12.9113	42.544	0.987772	12.353	27.8113	15.6236	7.77523
PE(18:1/20:4)	16.7561	14.9998	14.1599	18.9152	21.0367	36.8658	14.0156	17.7851	20.8734	20.4966	24.7835	29.7289	23.2227	17.1659	38.4724	15.1269	34.8481	22.8727	12.3152	15.8486	18.4072	7.99181
PE(18:0/18:2)	6.93065	11.819	9.43284	15.4253	14.0187	40.9486	11.9686	13.4451	13.5551	17.8623	18.8362	24.2812	16.7171	15.2029	41.7968	9.30532	20.0738	16.9717	9.43454	17.1492	12.1248	4.69979
PE(16:0/22:4)	11.7114	7.54025	8.02431	7.29386	14.2602	87.9154	9.66251	12.9668	9.49597	10.1581	13.9568	19.4561	16.9325	16.8527	22.6621	10.2068	25.855	24.4377	7.72374	10.8708	11.7177	5.4145
PE(18:1e/20:3)	5.45023	6.26471	3.98015	5.86301	10.8632	1.02825	9.49268	7.56397	7.40715	7.43362	10.127	18.159	8.82892	13.2399	21.0634	8.5719	14.0825	0.320705	3.42159	10.9511	5.6883	3.85513
PE(16:0/16:0)	3.74349	5.89335	4.46032	5.98515	9.01821	50.2633	8.45581	7.26283	8.29601	9.47245	10.9003	14.0343	8.45491	7.76852	18.0434	8.22046	16.7755	11.725	3.24548	7.43454	8.18587	3.16207
PE(16:1e/22:5)	7.56243	7.37879	5.31397	9.78913	14.5878	0.0302427	8.16978	11.6205	9.03672	12.1067	13.3492	17.4846	14.1217	16.1427	20.099	8.25102	13.7119	0	6.30227	15.6238	9.34114	4.95969
PE(16:1e/18:1)	7.40212	8.54132	7.68285	10.4348	19.071	0.332669	7.31169	11.1954	19.0512	18.8727	12.5759	28.5616	21.8173	15.6415	27.7377	11.8723	33.378	0.0256564	10.856	23.3634	12.4218	5.56611
PE(18:0e/22:5)	2.74397	5.16677	2.73168	5.23483	7.43183	0	7.00778	4.16284	6.99235	5.93607	7.47557	16.9138	6.34685	4.48987	12.4858	4.14079	5.92948	0	2.89326	6.27841	3.69685	1.71098
PE(18:1e/22:6)	5.97828	5.08604	4.86581	5.98515	8.4147	0.332669	6.25694	9.81368	14.755	12.4676	19.4991	22.2837	12.3084	9.60624	18.7794	11.0014	23.7056	0.205251	6.76771	14.1786	10.4084	4.24497
PE(16:0e/22:4)	4.32812	4.198	3.33991	3.66438	6.86281	25.3434	6.22119	4.46398	5.25908	3.78898	5.41334	8.87199	6.85686	9.25123	11.0646	3.28513	7.69597	6.74764	2.83036	5.55583	5.36923	1.62435
PE(16:0/20:3)	3.9038	6.28085	4.24691	8.00929	10.8632	26.0087	5.8994	6.28855	7.42196	11.0783	7.71493	19.0929	13.9404	13.219	20.7588	6.60082	12.1554	9.45439	4.80533	13.9056	7.47071	3.63855
PE(16:0e/20:4)	3.91323	3.90737	3.60667	3.73418	5.29367	24.92	4.54969	7.36911	7.02198	4.13179	5.46858	8.63852	7.67289	6.34847	8.22232	3.71296	5.06477	5.65724	2.25171	7.38637	3.54281	1.94922
PE(18:1e/18:2)	2.76283	2.95475	1.80334	3.0362	5.2247	1.75407	4.10277	3.22399	5.08131	3.6266	4.60318	9.20923	5.31549	6.82878	15.0489	2.76562	5.20065	0.423331	1.47179	8.62278	2.92667	1.32114
PE(18:2/20:4)	4.18668	4.13342	3.10515	4.06572	5.29367	10.1918	3.98657	4.26913	5.58499	4.29418	6.99684	6.87449	6.73219	4.86577	10.3794	3.65184	9.12893	5.23391	2.22655	5.45949	5.75432	1.58104
PE(16:0/22:5)	5.04476	4.50478	3.56399	6.22945	7.70773	17.0266	3.924	6.67826	5.61462	8.33576	6.75747	11.9071	8.42091	6.39024	11.6229	4.85894	10.0801	6.6835	3.14485	6.93676	4.51103	2.79388
PE(18:1/22:4)	4.36584	3.27767	1.99541	3.0362	3.65557	12.3693	3.65584	3.82627	2.47399	2.90489	4.52953	5.36989	3.75144	8.01912	7.28335	2.82674	5.31183	5.90098	2.51588	2.60129	2.81664	1.23451
PE(16:1e/18:2)	3.60205	4.21415	2.94509	3.0711	8.06983	0.0604853	3.60221	4.67655	5.55536	6.38714	7.54922	10.1431	7.48022	5.11637	11.4706	6.23411	8.42481	0.0513128	1.92465	8.28558	3.86188	1.58104
PE(16:0/18:3)	1.27298	2.90631	1.69663	2.37312	4.15562	6.8046	3.51283	1.68285	2.91842	3.77094	4.03239	7.34144	3.94411	4.03044	6.36976	2.36835	10.1789	5.36219	2.00012	2.89032	2.05747	0.54145
PE(18:0/22:4)	2.49881	3.22923	1.93138	3.08855	3.62108	29.1237	3.50389	4.19827	2.39992	3.5003	3.82985	6.79667	3.52477	5.13725	8.90752	2.33779	4.83006	9.98035	2.20139	2.69763	2.42055	1.36445
PE(18:0e/18:1)	3.074	3.05162	3.22253	3.29794	5.93167	18.1154	3.44132	3.66684	5.02205	5.37674	4.21651	7.21173	3.93278	6.07699	9.56733	3.9116	6.11478	4.73361	2.25171	5.1544	3.45479	1.60269
PE(16:0/18:0)	2.33851	3.58445	2.29419	3.08855	4.98329	17.2383	3.28043	2.7457	4.05912	3.84311	4.47429	6.6929	3.3321	2.86099	8.07006	3.89632	5.44771	4.60533	2.00012	5.41132	2.90466	1.79762
PE(16:1/18:1)	2.23478	3.30996	3.19052	3.71673	6.34551	3.75009	3.04803	2.95827	4.60725	4.60091	5.32128	9.0017	4.62413	5.61756	8.22232	3.7588	7.94304	2.38605	2.02528	5.78063	4.25797	1.55938
PE(16:1/22:4)	2.37622	2.05056	2.09144	1.77984	3.74178	0.272184	2.86032	2.42685	2.37029	2.07492	2.79873	4.92888	2.55007	4.38546	7.0042	1.49741	3.97769	0.115454	1.43405	2.68157	2.78364	0.64974
PE(16:1/20:4)	2.50824	2.63182	2.94509	3.31539	5.12124	1.17946	2.55641	3.59599	4.79983	4.36635	5.28445	9.15735	4.7828	4.21839	7.48637	3.43793	6.62126	0.590098	1.82401	4.35153	3.0807	1.27782
PE(18:0/20:3)	1.42385	1.92139	1.61127	3.31539	3.13827	12.6414	2.29719	2.8697	2.72583	3.82507	2.96445	5.44771	2.89008	4.40634	7.33411	2.09332	3.85416	3.75867	1.32084	4.0625	2.00246	1.29948
PE(16:0/16:1)	1.40499	2.50265	1.81401	2.84426	3.48313	5.95781	2.12736	1.50571	1.68883	3.06727	2.68826	10.1431	4.88481	2.71481	4.77098	2.18499	3.76769	2.95049	2.06302	3.99827	2.67361	0.628082
PE(16:1e/20:3)	1.83874	1.71149	1.40852	2.54762	3.50038	0	2.12736	2.10799	3.45173	2.59816	3.3327	6.51131	3.42277	4.78224	5.9891	2.84202	4.08887	0.0128282	0.981192	4.09462	2.42055	1.12622
PE(16:1/18:2)	1.04667	1.87295	1.45121	1.84964	2.74167	2.11699	2.11842	1.32857	1.94067	2.50794	3.25905	5.57742	2.96942	2.69392	4.46645	1.98636	3.99005	1.39827	0.830239	2.32831	2.42055	0.346528
PE(18:1/20:3)	1.82931	1.92139	1.3445	2.25098	3.37967	5.05053	1.94859	2.03714	1.68883	2.85076	2.55937	4.98077	2.85608	4.46899	6.39514	2.15443	3.33533	2.33473	1.2202	3.66107	2.6186	1.4944
PE(16:0e/18:1)	1.55586	1.63076	1.89937	1.77984	3.86248	11.6434	1.87708	2.35599	3.30359	3.26574	2.78032	4.59164	2.65208	3.29953	5.60844	1.86412	3.7924	2.93766	1.35857	3.21146	3.10271	0.931295
PE(16:0/20:2)	1.30127	1.8891	1.01371	1.5181	2.20713	12.7322	1.69831	2.01942	1.8666	2.27339	2.00699	3.78746	3.87611	3.65455	5.17702	1.37517	4.49652	2.69392	0.981192	2.45677	1.26529	0.844663
PE(18:0e/18:2)	0.839222	1.08179	0.917674	1.22146	1.84503	5.41344	1.64468	1.15142	1.5555	1.82232	1.78603	2.87951	1.60938	2.21361	3.83201	1.0543	2.2112	1.64201	0.679287	1.84659	1.23228	0.346528
PE(14:0/18:1)	0.631774	1.4693	1.37651	1.27381	3.91421	4.3247	1.59999	0.903425	1.80734	3.17553	2.92762	5.36989	1.56405	1.37829	3.85739	1.94052	2.28532	1.29565	0.993771	1.94294	2.58559	0.411502
PE(18:0/18:0)	1.46157	1.6792	1.68596	1.67515	3.08654	3.81058	1.59999	2.44456	3.67395	2.85076	3.7562	4.1247	2.60674	2.86099	6.06523	3.05593	4.45947	1.26999	1.585	3.14723	2.35454	1.60269
PE(16:0e/22:5)	1.09382	1.38857	1.23779	1.76239	2.72443	4.29446	1.57317	1.85999	1.31847	2.07492	2.06223	4.02093	2.67474	2.52686	3.17219	0.93206	1.72943	1.98837	0.830239	2.31225	1.15526	0.584766
PE(18:0/22:5)	1.24469	1.48545	0.949686	2.00668	2.20713	5.92756	1.5553	2.07256	1.5555	2.90489	2.79873	4.15064	2.48207	2.42244	4.18729	1.34461	2.43356	3.10443	1.08183	2.2962	1.21028	0.909637
PE(18:0e/22:6)	0.971234	1.21096	1.12042	1.23891	1.914	1.90529	1.47485	1.78914	4.5628	2.85076	3.42477	6.82261	1.98339	1.29475	3.55286	1.97108	1.96414	0.910803	1.04409	2.00716	1.49634	0.866321
PE(16:0e/18:2)	0.716639	1.21096	0.885662	0.680528	2.24162	4.62713	1.41228	1.31085	1.58513	1.55168	1.76762	3.39833	1.45071	1.42005	3.19757	0.94734	1.71708	1.20585	0.578652	2.11957	1.37531	0.303212
PE(18:1/22:5)	1.71616	1.42086	0.896333	1.6228	2.06919	2.35893	1.3944	1.77142	1.30366	2.02079	2.32	2.56821	2.30073	2.46421	4.08578	1.45157	2.01355	1.77029	0.956033	1.78236	1.26529	0.823005
PE(16:0/22:6)	2.24421	1.72764	2.05943	2.86171	3.74178	5.47392	1.31396	3.52513	5.30352	5.71956	7.29144	7.60086	5.00948	2.27626	6.26825	4.62974	5.47242	3.89978	2.8681	4.35153	3.12471	1.92756
PE(16:1e/22:6)	1.32012	1.29169	1.20578	1.43085	2.82789	0.0604853	1.2067	2.35599	3.19989	2.38165	3.62731	4.2544	2.3234	1.9839	5.30391	2.71978	3.74299	0.0128282	1.66048	3.17935	2.79464	1.12622
PE(18:1e/20:2)	0.565768	0.678138	0.51219	0.62818	1.00011	0.332669	1.19776	0.602283	0.651829	0.685625	0.883811	1.8159	0.816023	2.15096	2.69002	0.687585	1.66767	0.115454	0.339643	1.18824	0.649148	0.303212
PE(18:0e/20:3)	0.641203	0.8396	0.949686	0.994618	1.44843	3.56863	1.18882	0.921139	1.67402	1.17278	1.60191	2.72386	1.16737	2.08831	2.94379	0.794543	1.76649	0.885146	0.40254	1.87871	0.880201	0.411502
PE(20:1/20:4)	0.952375	1.06565	0.704262	0.750326	1.44843	4.77834	1.162	1.13371	0.859229	0.974309	1.45461	1.66026	0.963361	1.37829	2.38549	0.886221	1.42061	2.29625	0.540914	0.947382	1.12226	0.454818
PE(18:1e/20:1)	0.754357	0.758869	0.554873	0.471135	1.86227	0.272184	1.12625	0.690854	0.740715	0.721711	1.23365	1.45272	0.58935	2.40156	3.78125	0.809823	1.89002	0.102626	0.440278	0.89921	0.583133	0.259896
PE(18:1e/20:5)	0.754357	1.16252	1.06706	2.14628	2.27611	0.181456	1.07262	1.61199	3.95542	3.86115	4.10604	2.95733	1.30337	1.12769	5.05013	1.84884	3.32298	0.128282	0.830239	2.32831	1.35331	1.29948
PE(14:0/18:2)	0.311172	0.791162	0.650908	0.820123	1.06908	1.66335	1.05474	0.389713	0.770344	1.24495	1.36254	3.91716	1.09936	0.66826	2.38549	0.901501	1.92708	0.872318	0.578652	1.30064	1.11125	0.194922
PE(18:1e/16:0)	1.19754	1.32398	0.885662	1.53555	1.86227	3.93155	1.0458	1.36399	1.40736	1.47951	1.28889	1.84185	2.11939	1.90036	2.56313	1.16126	1.75414	1.0006	0.943454	1.12401	0.704161	0.389844
PE(18:1/18:3)	0.707209	1.21096	0.618897	0.715427	1.46567	1.05849	1.02793	0.708569	1.27403	1.28104	1.54667	2.4385	1.34871	1.39917	2.23322	0.886221	2.32238	1.0904	0.60381	1.15613	0.968221	0.21658
PE(18:0e/20:1)	0.34889	0.516677	0.362801	0.157045	0.913891	1.39116	0.974296	0.46057	0.518501	0.487155	0.662858	0.726362	0.306009	1.3574	1.59879	0.183356	0.889422	0.461815	0.327064	0.401433	0.429098	0.21658
PE(18:2/22:4)	0.914657	0.920331	0.490849	0.697977	1.12081	1.8448	0.875972	0.814854	0.755529	0.757796	1.12318	1.03766	1.0427	1.7333	1.49727	0.687585	2.0012	1.26999	0.377382	0.738637	0.627143	0.32487
PE(16:1/22:5)	0.631774	0.678138	0.84298	1.04697	1.56913	0.0302427	0.83128	1.25771	1.06663	1.56972	1.19683	2.25691	1.26937	2.23449	3.17219	0.733424	1.68002	0.064141	0.478017	1.57362	0.858196	0.389844
PE(16:0/20:1)	0.509191	0.613554	0.373472	0.575831	1.20703	5.23198	0.777649	0.761711	0.592572	0.667582	0.883811	1.29707	0.725354	1.14857	2.08096	0.550068	1.37119	1.32131	0.364802	0.802866	0.616141	0.476476
PE(18:1/20:2)	0.744927	0.807308	0.394813	0.488584	1.01735	1.99602	0.697202	0.708569	0.651829	0.775839	0.994287	1.27113	1.0427	1.8586	2.10634	0.611187	1.07472	0.885146	0.289326	0.851038	0.451103	0.281554
PE(18:2/18:3)	0.282884	0.532823	0.320119	0.366438	0.620756	0.362912	0.679325	0.371999	0.829601	0.541283	0.754922	1.19331	0.544016	1.04416	1.2435	0.336153	1.30943	0.461815	0.264167	0.578063	0.484111	0.0866321
PE(20:4/20:4)	0.716639	0.742723	0.490849	0.732876	0.827675	4.80858	0.670387	0.956568	1.61476	1.01039	1.52826	1.32302	0.770689	0.918858	2.23322	0.977899	1.38355	1.66767	0.641549	1.12401	1.2983	0.43316
PE(16:1e/20:2)	0.367749	0.403654	0.213413	0.261741	0.724216	0.0302427	0.572063	0.371999	0.385172	0.396941	0.699684	0.856069	0.58935	1.14857	1.87794	0.397271	1.02531	0	0.176111	0.610178	0.407093	0.173264
PE(18:2/20:3)	0.386608	0.565115	0.298778	0.593281	0.689729	1.20971	0.563125	0.478284	0.4148	0.577369	0.939049	0.985777	0.736688	1.04416	1.44652	0.427831	0.889422	0.436159	0.226429	0.802866	0.616141	0.281554
PE(18:1/20:1)	0.443185	0.500531	0.234754	0.261741	0.810432	1.42141	0.554186	0.425141	0.340729	0.505197	0.589207	0.933894	0.385344	1.02327	1.42114	0.47367	0.691773	0.628582	0.176111	0.545949	0.330075	0.259896
PE(18:1/22:6)	0.782645	0.6297	0.618897	0.680528	0.827675	0.846795	0.545248	1.22228	1.8666	1.33516	2.46731	2.02344	1.09936	0.877091	2.69002	1.29877	1.2106	1.10323	0.679287	1.2043	1.07825	0.628082
PE(16:1e/20:1)	0.320602	0.274485	0.160059	0.157045	0.638	0	0.491617	0.247999	0.2074	0.252599	0.497144	0.596654	0.204006	0.877091	1.64954	0.290314	0.889422	0	0.226429	0.385376	0.396091	0.21658
PE(18:0/22:6)	0.480902	0.484385	0.458837	0.715427	0.810432	1.45165	0.446925	0.974282	1.59994	1.56972	2.41207	1.50461	0.952027	0.73091	1.85256	0.794543	0.951188	1.23151	0.679287	1.15613	0.770176	0.411502
PE(20:2/20:4)	0.405467	0.403654	0.298778	0.383887	0.431081	1.08874	0.446925	0.425141	0.607386	0.451069	0.570795	0.933894	0.566683	0.605611	0.938969	0.397271	0.592948	0.602926	0.20127	0.562006	0.319073	0.194922
PE(20:3/20:4)	0.34889	0.403654	0.266766	0.540932	0.396594	1.54238	0.437986	0.442855	0.622201	0.595411	0.570795	1.0636	0.532682	0.626494	0.938969	0.381992	0.667067	0.590098	0.188691	0.674407	0.462106	0.21658
PE(16:0e/20:3)	0.282884	0.290631	0.256095	0.29664	0.482811	2.81257	0.393294	0.549141	0.355543	0.378898	0.533969	0.933894	0.566683	0.918858	0.761326	0.305593	0.494124	0.525957	0.163532	0.642293	0.352081	0.129948
PE(18:2/22:5)	0.273454	0.371362	0.181401	0.436236	0.53454	0.151213	0.384355	0.371999	0.3111	0.451069	0.497144	0.674479	0.578017	0.647377	0.735949	0.259754	0.741185	0.35919	0.150953	0.529891	0.231053	0.129948
PE(18:0/18:3)	0.235736	0.339069	0.298778	0.488584	0.500054	0.756067	0.366478	0.33657	0.474058	0.52324	0.699684	0.985777	0.476014	0.501195	0.862836	0.366712	0.765892	0.577269	0.21385	0.497777	0.275063	0.129948
PE(14:0/20:4)	0.254595	0.4198	0.522861	0.279191	0.655243	0.695581	0.348601	0.371999	0.711086	0.667582	0.773335	1.11548	0.498681	0.33413	0.913592	0.779263	0.741185	0.410503	0.301905	0.497777	0.616141	0.151606
PE(18:1e/18:0)	0.273454	0.258338	0.266766	0.31409	0.689729	0.151213	0.348601	0.389713	0.562943	0.414984	0.478731	0.726362	0.58935	0.66826	1.26888	0.275034	0.864716	0.064141	0.264167	0.610178	0.341078	0.129948
PE(18:0e/20:2)	0.160301	0.258338	0.202742	0.122146	0.293135	1.33068	0.339663	0.230285	0.2074	0.234556	0.349842	0.466947	0.272008	0.522078	0.685194	0.137517	0.370593	0.397674	0.125794	0.305089	0.198045	0.0866321
PE(18:0e/20:5)	0.292313	0.322923	0.352131	0.506034	0.638	0.574611	0.339663	0.46057	0.814787	0.793882	0.994287	0.830128	0.453346	0.417663	0.989724	0.366712	0.864716	0.243736	0.21385	0.690465	0.341078	0.281554
PE(18:0/20:2)	0.188589	0.322923	0.234754	0.31409	0.465567	2.87305	0.330724	0.407427	0.3111	0.433026	0.478731	0.752303	0.476014	0.710026	0.964347	0.229195	0.741185	0.615754	0.188691	0.48172	0.22005	0.173264
PE(16:1e/20:5)	0.443185	0.565115	0.533532	0.732876	1.24151	0	0.321786	0.67314	2.47399	2.09296	2.41207	1.32302	0.974695	0.417663	2.58851	1.39045	1.64296	0	0.578652	1.01161	0.770176	0.519792
PE(18:2/20:2)	0.245166	0.355215	0.128048	0.157045	0.241405	0.574611	0.312847	0.194856	0.2074	0.270641	0.386667	0.389122	0.476014	0.501195	0.609061	0.137517	0.444711	0.35919	0.0880557	0.305089	0.209048	0.0866321
PE(16:0/20:5)	0.405467	0.581262	0.640238	0.820123	0.793189	0.998008	0.303909	0.690854	2.42955	2.68837	2.00699	1.76402	1.12203	0.417663	1.82718	0.886221	2.06297	0.923631	0.628969	0.626235	0.638146	0.454818
PE(16:1/20:3)	0.226307	0.258338	0.245424	0.383887	0.638	0.120971	0.303909	0.371999	0.429615	0.487155	0.533969	1.08954	0.374011	0.814442	0.938969	0.336153	0.580595	0.102626	0.125794	0.642293	0.418096	0.173264
PE(18:0/20:1)	0.188589	0.2099	0.117377	0.157045	0.224162	1.36092	0.303909	0.230285	0.162957	0.252599	0.313016	0.337239	0.21534	0.396779	0.735949	0.213915	0.420005	0.551613	0.113214	0.256917	0.17604	0.0866321
PE(16:0e/20:1)	0.0942946	0.145315	0.0960357	0.0872472	0.224162	1.14922	0.29497	0.106285	0.177772	0.0902138	0.184127	0.259415	0.0793356	0.417663	0.456796	0.091678	0.185296	0.397674	0.0880557	0.160573	0.110025	0.043316
PE(18:2/20:1)	0.226307	0.226046	0.106706	0.174494	0.293135	0.514125	0.277093	0.177142	0.177772	0.180428	0.331429	0.389122	0.170005	0.438546	0.685194	0.168076	0.32118	0.256564	0.0880557	0.272974	0.209048	0.064974
PE(16:0e/22:6)	0.330031	0.290631	0.34146	0.348989	0.58627	1.30043	0.268155	0.619998	0.740715	0.631497	0.662858	0.959835	0.600684	0.584728	0.989724	0.641746	0.704126	0.448987	0.276746	0.626235	0.396091	0.21658
PE(18:1e/16:1)	0.207448	0.322923	0.181401	0.366438	0.448324	0.302427	0.241339	0.389713	0.385172	0.414984	0.331429	0.778245	0.46468	0.584728	0.786704	0.244475	0.259415	0.0256564	0.138373	0.513834	0.26406	0.151606
PE(14:0/16:0)	0.0660062	0.161462	0.17073	0.139595	0.189676	1.27019	0.223462	0.0708569	0.222215	0.378898	0.276191	0.596654	0.21534	0.125299	0.304531	0.244475	0.259415	0.372018	0.113214	0.224802	0.26406	0.064974
PE(18:0e/16:0)	0.17916	0.193754	0.17073	0.191944	0.310378	1.99602	0.205585	0.159428	0.355543	0.234556	0.257778	0.570713	0.362677	0.417663	0.482173	0.213915	0.444711	0.436159	0.100635	0.24086	0.198045	0.064974
PE(20:4/22:4)	0.226307	0.177608	0.117377	0.157045	0.155189	1.05849	0.196647	0.247999	0.192586	0.162385	0.239365	0.233473	0.192672	0.33413	0.406041	0.213915	0.222356	0.384846	0.0880557	0.192688	0.121028	0.064974
PE(16:1/18:0)	0.103724	0.177608	0.138718	0.209393	0.258649	0.272184	0.187708	0.247999	0.222215	0.234556	0.165715	0.415064	0.21534	0.229714	0.329908	0.152797	0.32118	0.153938	0.0880557	0.208745	0.154035	0.064974
PE(16:1/22:6)	0.141442	0.145315	0.192071	0.157045	0.344865	0.151213	0.17877	0.354284	0.607386	0.414984	0.626033	0.674479	0.283341	0.313247	0.812081	0.397271	0.630008	0.0128282	0.188691	0.465662	0.341078	0.129948
PE(20:1/22:4)	0.235736	0.161462	0.106706	0.0872472	0.224162	1.45165	0.17877	0.141714	0.0888858	0.108257	0.147302	0.311298	0.113337	0.355013	0.380663	0.122237	0.234709	0.448987	0.0628969	0.160573	0.121028	0.0866321
PE(18:3/20:4)	0.160301	0.177608	0.117377	0.226843	0.224162	0.695581	0.169831	0.141714	0.251843	0.216513	0.313016	0.415064	0.260674	0.208831	0.380663	0.198636	0.420005	0.269392	0.125794	0.160573	0.22005	0.043316
PE(14:0/22:4)	0.141442	0.145315	0.128048	0.104697	0.327621	0.695581	0.160893	0.106285	0.148143	0.216513	0.20254	0.285356	0.12467	0.167065	0.304531	0.259754	0.259415	0.205251	0.0754763	0.0963439	0.198045	0.064974
PE(16:0e/16:0)	0.122583	0.0968769	0.085365	0.0872472	0.293135	1.20971	0.160893	0.0708569	0.177772	0.216513	0.165715	0.233473	0.158671	0.167065	0.253775	0.0763984	0.0988247	0.205251	0.0503175	0.144516	0.154035	0.021658
PE(16:0e/20:2)	0.0754357	0.0968769	0.0746944	0.0872472	0.155189	0.604853	0.160893	0.0708569	0.1037	0.108257	0.110476	0.233473	0.147338	0.271481	0.279153	0.0611187	0.197649	0.179595	0.0503175	0.144516	0.0880201	0.021658
PE(16:1e/18:0)	0.198019	0.145315	0.192071	0.226843	0.448324	0.0604853	0.160893	0.301142	0.4148	0.360855	0.257778	0.596654	0.46468	0.355013	0.583683	0.320873	0.580595	0.0128282	0.188691	0.562006	0.242055	0.10829
PE(18:1e/18:3)	0.103724	0.161462	0.106706	0.157045	0.396594	0.120971	0.151954	0.230285	0.192586	0.144342	0.184127	0.389122	0.226673	0.313247	0.406041	0.183356	0.35824	0.0256564	0.0503175	0.305089	0.0990226	0.064974
PE(20:2/22:4)	0.160301	0.145315	0.0640238	0.122146	0.120703	0.695581	0.151954	0.124	0.1037	0.0902138	0.20254	0.18159	0.136004	0.271481	0.279153	0.122237	0.271768	0.205251	0.0377382	0.112401	0.110025	0.043316
PE(16:1e/16:0)	0.216878	0.226046	0.128048	0.29664	0.344865	0.0302427	0.143016	0.230285	0.296286	0.32477	0.184127	0.492888	0.430679	0.313247	0.482173	0.229195	0.444711	0	0.138373	0.272974	0.154035	0.10829
PE(20:3/22:4)	0.216878	0.193754	0.117377	0.139595	0.120703	0.45364	0.143016	0.177142	0.177772	0.19847	0.239365	0.311298	0.204006	0.480312	0.355286	0.152797	0.172943	0.372018	0.0628969	0.256917	0.121028	0.064974
PE(18:0/20:5)	0.150871	0.226046	0.17073	0.366438	0.310378	0.695581	0.134077	0.265713	0.681458	0.703668	0.773335	0.544771	0.272008	0.167065	0.634439	0.290314	0.35824	0.397674	0.20127	0.224802	0.275063	0.151606
PE(18:0e/18:0)	0.0942946	0.113023	0.138718	0.139595	0.224162	0.937523	0.134077	0.141714	0.2074	0.19847	0.184127	0.233473	0.136004	0.229714	0.329908	0.137517	0.210003	0.115454	0.0628969	0.144516	0.143033	0.064974
PE(16:1e/18:3)	0.160301	0.177608	0.149389	0.174494	0.810432	0.0302427	0.1162	0.212571	0.296286	0.270641	0.239365	0.415064	0.306009	0.187948	0.431418	0.259754	0.51883	0	0.0628969	0.208745	0.17604	0.043316
PE(18:2/22:6)	0.132012	0.145315	0.0746944	0.209393	0.224162	0.0302427	0.1162	0.212571	0.237029	0.252599	0.570795	0.415064	0.260674	0.208831	0.532928	0.229195	0.247062	0.179595	0.0880557	0.289032	0.231053	0.064974
PE(16:0e/20:5)	0.122583	0.129169	0.138718	0.122146	0.206919	0.393155	0.107262	0.194856	0.459243	0.505197	0.423493	0.259415	0.317342	0.167065	0.482173	0.183356	0.284121	0.295049	0.100635	0.337204	0.154035	0.10829
PE(18:1/20:5)	0.160301	0.226046	0.202742	0.331539	0.293135	0.362912	0.107262	0.230285	0.577758	0.757796	0.699684	0.544771	0.283341	0.187948	0.786704	0.259754	0.580595	0.243736	0.21385	0.192688	0.253058	0.173264
PE(20:5/22:4)	0.0565768	0.0807308	0.106706	0.0348989	0.0862162	1.42141	0.107262	0.106285	0.0592572	0.0902138	0.0920636	0.441005	0.12467	0.146182	0.228398	0.0763984	0.210003	0.615754	0.0377382	0.0642293	0.0770176	0
PE(14:0/20:3)	0.0377178	0.0807308	0.0426825	0.0697977	0.206919	0.423397	0.0983234	0.0354284	0.0888858	0.144342	0.128889	0.363181	0.113337	0.125299	0.304531	0.137517	0.123531	0.14111	0.0628969	0.144516	0.143033	0.021658
PE(20:1/22:5)	0.113154	0.0807308	0.0640238	0.0872472	0.120703	5.65538	0.0983234	0.106285	0.0592572	0.108257	0.110476	0.18159	0.068002	0.167065	0.20302	0.0763984	0.135884	1.0006	0.0251588	0.0963439	0.0660151	0.043316
PE(20:1/20:3)	0.0565768	0.113023	0.0533532	0.0697977	0.120703	0.120971	0.0893849	0.106285	0.0740715	0.0902138	0.165715	0.207532	0.0793356	0.146182	0.152265	0.045839	0.0864716	0.166767	0.0377382	0.112401	0.110025	0.043316
PE(14:0/18:0)	0.0377178	0.0645846	0.0320119	0.0697977	0.103459	0.181456	0.0804464	0	0.0888858	0.108257	0.110476	0.311298	0.0793356	0.0626494	0.152265	0.045839	0.16059	0.064141	0.0377382	0.048172	0.0770176	0.021658
PE(16:1/20:2)	0.0660062	0.0645846	0.0533532	0.0523483	0.137946	0.120971	0.0804464	0.0708569	0.0592572	0.108257	0.110476	0.129707	0.068002	0.187948	0.228398	0.091678	0.123531	0.0256564	0.0251588	0.0802866	0.0880201	0.021658
PE(20:4/22:5)	0.0848651	0.0968769	0.0533532	0.0872472	0.120703	0.574611	0.0804464	0.0885711	0.0888858	0.144342	0.220953	0.207532	0.0906693	0.146182	0.20302	0.106958	0.123531	0.192423	0.0503175	0.144516	0.0770176	0.043316
PE(14:0/22:5)	0.0282884	0.0645846	0.0960357	0.0348989	0.137946	0.090728	0.0715079	0.0708569	0.0888858	0.144342	0.128889	0.233473	0.0906693	0.0835325	0.228398	0.106958	0.123531	0.0897975	0.0377382	0.0963439	0.0880201	0.021658
PE(16:1e/16:1)	0.103724	0.0807308	0.0960357	0.122146	0.206919	0	0.0715079	0.159428	0.177772	0.162385	0.110476	0.337239	0.181339	0.146182	0.329908	0.122237	0.172943	0	0.0880557	0.17663	0.110025	0.043316
PE(16:0e/18:0)	0.0471473	0.0645846	0.0640238	0.0697977	0.120703	0.211699	0.0625694	0.0531427	0.1037	0.108257	0.0920636	0.129707	0.102003	0.104416	0.177643	0.045839	0.123531	0.0769692	0.0377382	0.0963439	0.0770176	0.021658
PE(16:1/18:3)	0.0471473	0.0807308	0.0426825	0.0697977	0.120703	0.0302427	0.0625694	0.0354284	0.0888858	0.0902138	0.0736509	0.259415	0.12467	0.125299	0.253775	0.045839	0.16059	0.0513128	0.0251588	0.048172	0.0550126	0
PE(16:1/20:1)	0.0282884	0.0484385	0.0213413	0.0348989	0.0862162	0.120971	0.0625694	0.0354284	0.0296286	0.0360855	0.0552382	0.103766	0.0226673	0.167065	0.20302	0.0305593	0.123531	0.0128282	0.0251588	0.0160573	0.0770176	0.021658
PE(20:3/22:5)	0.0565768	0.0645846	0.0320119	0.0872472	0.0689729	0.181456	0.0625694	0.0708569	0.0592572	0.0721711	0.0736509	0.155649	0.102003	0.167065	0.126888	0.0611187	0.0741185	0.0769692	0.0251588	0.0802866	0.0440101	0.021658
PE(18:0e/16:1)	0.0471473	0.0807308	0.0533532	0.0523483	0.103459	0.544368	0.0536309	0.0531427	0.0888858	0.126299	0.0368255	0.18159	0.0793356	0.125299	0.20302	0.0611187	0.0864716	0.0256564	0.0251588	0.0963439	0.0770176	0.021658
PE(18:0e/18:3)	0.0377178	0.0645846	0.0320119	0.0697977	0.155189	0.120971	0.0536309	0.0531427	0.0888858	0.0902138	0.0920636	0.18159	0.068002	0.104416	0.177643	0.0611187	0.172943	0.102626	0.0377382	0.128459	0.0550126	0.021658
PE(18:3/18:3)	0.0282884	0.0484385	0.0320119	0.0523483	0.0689729	0.151213	0.0536309	0.0531427	0.0444429	0.0541283	0.0920636	0.129707	0.0453346	0.146182	0.10151	0.0763984	0.222356	0.064141	0.0251588	0.0321146	0.0440101	0
PE(20:2/22:5)	0.0565768	0.0484385	0.0320119	0.0523483	0.0517297	0.0604853	0.0536309	0.0708569	0.0444429	0.0541283	0.0920636	0.103766	0.0906693	0.104416	0.126888	0.0611187	0.0741185	0.0897975	0.0251588	0.0642293	0.0440101	0.021658
PE(16:1/16:1)	0.0282884	0.0484385	0.0640238	0.0872472	0.0689729	0.120971	0.0446925	0.0354284	0.0740715	0.0721711	0.0736509	0.233473	0.181339	0.0626494	0.10151	0.0305593	0.123531	0.0384846	0.0377382	0.160573	0.0880201	0.021658
PE(20:1/22:6)	0.0377178	0.0322923	0.0320119	0.0348989	0.0689729	1.17946	0.0446925	0.0354284	0.0888858	0.0541283	0.0920636	0.155649	0.0566683	0.0626494	0.152265	0.0763984	0.0741185	0.423331	0.0251588	0.048172	0.0550126	0.021658
PE(20:2/20:3)	0.0377178	0.0484385	0.0320119	0.0697977	0.0862162	0.211699	0.0446925	0.0531427	0.0444429	0.0721711	0.0552382	0.129707	0.068002	0.125299	0.126888	0.045839	0.0494124	0.0769692	0.0251588	0.112401	0.0440101	0.021658
PE(20:3/20:3)	0.0471473	0.0484385	0.0426825	0.0697977	0.0862162	0.151213	0.0446925	0.0708569	0.0592572	0.144342	0.0552382	0.155649	0.068002	0.146182	0.177643	0.0611187	0.0741185	0.064141	0.0251588	0.128459	0.0660151	0.043316
PE(16:0e/16:1)	0.0282884	0.0322923	0.0320119	0.0523483	0.0862162	0.0302427	0.035754	0.0354284	0.0444429	0.0541283	0.0736509	0.129707	0.0566683	0.0417663	0.10151	0.0152797	0.0617654	0.0256564	0.0251588	0.0642293	0.0550126	0.021658
PE(16:0e/18:3)	0.0377178	0.0645846	0.0426825	0.0523483	0.103459	0.423397	0.035754	0.0531427	0.0592572	0.0360855	0.0736509	0.155649	0.0453346	0.0626494	0.10151	0.045839	0.123531	0.115454	0.0125794	0.0642293	0.0550126	0
PE(16:1/20:5)	0.0471473	0.0484385	0.0640238	0.0697977	0.103459	0.0302427	0.035754	0.0708569	0.325915	0.270641	0.220953	0.259415	0.0566683	0.0626494	0.253775	0.122237	0.197649	0.0128282	0.0628969	0.112401	0.0770176	0.043316
PE(18:3/22:4)	0.0377178	0.0322923	0.0106706	0.0348989	0.0344865	0.0604853	0.035754	0.0354284	0.0296286	0.0180428	0.0184127	0.0259415	0.0453346	0.0626494	0.0507551	0.0305593	0.0741185	0.0513128	0.0125794	0.048172	0.022005	0
PE(20:1/20:2)	0.00942946	0.0161462	0.0106706	0.0174494	0.0172432	0.181456	0.035754	0.0177142	0.0148143	0.0180428	0.0184127	0.0259415	0.0226673	0.0208831	0.0507551	0.0152797	0.0247062	0.0256564	0	0.0160573	0.022005	0
PE(14:0/18:3)	0.0188589	0.0161462	0.0320119	0.0174494	0.0344865	0.090728	0.0268155	0	0.0296286	0.0360855	0.0368255	0.129707	0.0226673	0.0417663	0.0761326	0.0611187	0.0494124	0.0256564	0.0125794	0.0642293	0.0330075	0
PE(14:0/20:2)	0.00942946	0.0161462	0.0106706	0.0174494	0.0517297	0.0604853	0.0268155	0.0177142	0.0296286	0.0360855	0.0184127	0.051883	0.0226673	0.0417663	0.0761326	0.0152797	0.0494124	0.0128282	0.0125794	0.0321146	0.022005	0.021658
PE(18:1e/14:0)	0.0282884	0.0484385	0.0320119	0.0174494	0.0689729	0.120971	0.0268155	0.0708569	0.0296286	0.0541283	0.0736509	0.0778245	0.0566683	0.0417663	0.0761326	0.0611187	0.0494124	0	0.0125794	0.0642293	0.0330075	0
PE(18:2/20:5)	0.0282884	0.0645846	0.0426825	0.0872472	0.0689729	0.090728	0.0268155	0.0177142	0.162957	0.19847	0.184127	0.155649	0.068002	0.0417663	0.177643	0.091678	0.123531	0.0769692	0.0503175	0.0963439	0.0770176	0.043316
PE(18:3/20:3)	0.0188589	0.0322923	0.0213413	0.0348989	0.0517297	0.302427	0.0268155	0.0177142	0.0444429	0.0360855	0.0184127	0.051883	0.0453346	0.0417663	0.0761326	0.0152797	0.0741185	0.064141	0.0125794	0.0160573	0.022005	0.021658
PE(20:1/20:1)	0.00942946	0.0161462	0.0106706	0	0.0172432	0.151213	0.0268155	0	0.0148143	0	0.0368255	0.0259415	0	0.0208831	0.0253775	0.0152797	0.0123531	0.0384846	0.0125794	0.0160573	0.0110025	0
PE(20:2/20:2)	0.00942946	0.0161462	0.0106706	0.0174494	0.0172432	0.090728	0.0268155	0.0177142	0.0148143	0	0.0184127	0.0259415	0.034001	0.0417663	0.0507551	0.0152797	0.0123531	0.0513128	0.0125794	0.0160573	0.022005	0
PE(20:4/22:6)	0.0282884	0.0322923	0.0320119	0.0348989	0.0689729	0.151213	0.0268155	0.0531427	0.118514	0.108257	0.147302	0.103766	0.0453346	0.0417663	0.126888	0.106958	0.0741185	0.0513128	0.0377382	0.0642293	0.0660151	0.043316
PE(20:5/20:5)	0.0282884	0.0161462	0.0320119	0	0.0172432	1.48189	0.0268155	0.0177142	0.0296286	0.0360855	0.0368255	0.0259415	0.0453346	0.0417663	0.0507551	0.0152797	0.0370593	0.102626	0.0125794	0.0160573	0.0110025	0
PE(20:5/22:5)	0.0188589	0.0322923	0.0320119	0.0174494	0.0344865	0.544368	0.0268155	0.0177142	0.0296286	0.0541283	0.0184127	0.155649	0.068002	0.0417663	0.0761326	0.0152797	0.0864716	0.333533	0.0377382	0.048172	0.022005	0
PE(22:4/22:4)	0.0282884	0.0161462	0.0213413	0.0174494	0.0344865	0.544368	0.0268155	0.0354284	0.0296286	0.0180428	0.0184127	0.051883	0.0226673	0.0208831	0.0507551	0.0152797	0.0617654	0.153938	0.0125794	0.0321146	0.0110025	0.021658
PE(14:0/16:1)	0	0.0322923	0.0106706	0.0174494	0.0344865	0.0604853	0.017877	0	0.0148143	0.0360855	0.0552382	0.129707	0.0453346	0.0417663	0.0507551	0.0152797	0.0370593	0.0513128	0.0125794	0.0160573	0.0440101	0
PE(14:0/22:6)	0.00942946	0.0161462	0.0213413	0.0174494	0.0517297	0.0604853	0.017877	0.0177142	0.0888858	0.0902138	0.147302	0.129707	0.0453346	0.0417663	0.126888	0.0611187	0.0617654	0.0384846	0.0251588	0.048172	0.0440101	0.021658
PE(18:3/20:2)	0.00942946	0.0161462	0.0106706	0	0.0172432	0	0.017877	0.0177142	0.0148143	0.0180428	0	0	0.0113337	0	0.0253775	0.0152797	0.0123531	0.0128282	0	0.0160573	0.0110025	0
PE(18:3/22:5)	0.00942946	0.0161462	0	0.0174494	0.0172432	0	0.017877	0.0177142	0.0148143	0	0.0368255	0	0.034001	0.0208831	0.0253775	0.0152797	0.0370593	0.0128282	0	0.0160573	0.0110025	0
PE(20:1/20:5)	0.0188589	0.0161462	0.0213413	0.0174494	0.0344865	7.0163	0.017877	0.0177142	0.0296286	0.0360855	0.0552382	0.051883	0.0113337	0.0208831	0.0507551	0.0152797	0.0370593	1.80878	0.0125794	0.0321146	0.0110025	0
PE(20:2/22:6)	0.0188589	0.0161462	0.0106706	0.0174494	0.0172432	0.0302427	0.017877	0.0354284	0.0740715	0.0721711	0.0736509	0.0778245	0.034001	0.0417663	0.0761326	0.0305593	0.0494124	0.0256564	0.0125794	0.0642293	0.022005	0.021658
PE(20:3/22:6)	0.0377178	0.0322923	0.0213413	0.0174494	0.0344865	0.0604853	0.017877	0.0531427	0.0740715	0.0541283	0.110476	0.103766	0.0566683	0.0417663	0.0761326	0.0611187	0.0247062	0.0513128	0.0125794	0.048172	0.0330075	0.021658
PE(14:0/14:0)	0.00942946	0.0161462	0.0213413	0	0	0.090728	0.00893849	0	0.0296286	0.0721711	0.0184127	0.0778245	0.0453346	0	0.0761326	0.0152797	0.0123531	0.064141	0.0125794	0.0160573	0.0330075	0
PE(20:4/20:5)	0	0	0	0	0.0172432	0.090728	0.00893849	0	0.0148143	0.0180428	0.0184127	0	0.0226673	0	0.0253775	0	0.0370593	0.102626	0	0	0.0110025	0
PE(20:5/22:6)	0.00942946	0	0.0106706	0	0.0172432	0.181456	0.00893849	0.0177142	0.0444429	0.0180428	0	0.051883	0.0226673	0	0.0507551	0.0152797	0.0494124	0.192423	0.0251588	0.0160573	0.0110025	0
PE(22:4/22:5)	0	0.0161462	0.0106706	0.0174494	0.0172432	1.02825	0.00893849	0.0177142	0.0148143	0	0.0184127	0.0259415	0.0113337	0.0208831	0.0253775	0	0.0247062	0.192423	0.0125794	0.0160573	0.0110025	0
PE(22:4/22:6)	0.00942946	0	0	0	0	0	0.00893849	0.0177142	0.0296286	0.0180428	0.0368255	0	0	0	0.0253775	0.0152797	0	0.102626	0.0125794	0.0160573	0.0110025	0
PE(22:5/22:5)	0.0188589	0.0161462	0	0.0174494	0.0172432	3.65936	0.00893849	0.0177142	0.0148143	0.0180428	0.0184127	0.0259415	0.034001	0.0208831	0.0253775	0.0152797	0	0.602926	0.0125794	0.048172	0.022005	0
PE(16:0e/14:0)	0	0	0.0106706	0	0	0	0	0	0.0148143	0.0180428	0	0.051883	0	0	0.0253775	0.0152797	0	0.0128282	0.0125794	0	0.0110025	0
PE(22:5/22:6)	0	0	0.0106706	0	0.0172432	0.514125	0	0	0.0148143	0.0180428	0.0368255	0.0259415	0.0113337	0.0208831	0.0253775	0.0152797	0	0.153938	0	0.0160573	0	0
PE(22:6/22:6)	0	0	0	0.0174494	0.0172432	0.544368	0	0.0177142	0.0296286	0.0180428	0.0552382	0.0259415	0	0	0.0253775	0.0152797	0.0123531	0.295049	0	0.048172	0.0110025	0
PE(sum)	622.467	730.161	564.412	752.245	1166.52	1834.07	764.402	846.297	1026.63	938.386	1106.66	1740.49	1060.34	1036.08	2034.21	791.625	1597.49	669.004	520.812	1076.71	750.24	352.679
PG(18:0/18:1)	0.565768	0.871892	0.384143	0.418786	0.517297	1.27019	0.536309	0.318856	0.622201	0.866053	0.883811	1.40084	0.748022	0.501195	1.21812	0.733424	0.51883	0.461815	0.528334	0.385376	0.396091	0.129948
PG(18:0/18:2)	0.396037	0.775015	0.320119	0.418786	0.413838	1.27019	0.482679	0.212571	0.622201	0.64954	0.773335	1.08954	0.748022	0.501195	0.913592	0.550068	0.444711	0.461815	0.377382	0.385376	0.330075	0.129948
PG(16:0/18:1)	0.339461	0.484385	0.384143	0.209393	0.724216	1.6331	0.429048	0.212571	0.533315	0.433026	0.773335	1.24519	0.816023	0.626494	0.913592	0.45839	0.667067	0.692723	0.528334	0.48172	0.330075	0.129948
PG(16:0/18:2)	0.113154	0.193754	0.192071	0.104697	0.310378	0.725824	0.160893	0.106285	0.266657	0.216513	0.331429	0.622596	0.34001	0.250598	0.456796	0.183356	0.296474	0.384846	0.226429	0.289032	0.13203	0.129948
PG(16:0/16:0)	0.113154	0.193754	0.128048	0.104697	0.206919	2.17747	0.107262	0.106285	0.177772	0.108257	0.220953	0.311298	0.34001	0.125299	0.152265	0.091678	0.222356	0.307877	0.0754763	0.0963439	0.13203	0
PG(18:0/20:4)	0.113154	0.193754	0.128048	0.104697	0.103459	0.362912	0.107262	0.106285	0.177772	0.216513	0.220953	0.155649	0.136004	0.125299	0.152265	0.183356	0.148237	0.0769692	0.0754763	0.0963439	0.13203	0
PG(18:1/18:1)	0.113154	0.193754	0.128048	0.104697	0.206919	0.181456	0.107262	0.106285	0.177772	0.216513	0.220953	0.311298	0.204006	0.125299	0.304531	0.183356	0.148237	0.0769692	0.150953	0.192688	0.13203	0
PG(16:0/18:0)	0.0565768	0.0968769	0.0640238	0	0	0.362912	0.0536309	0	0.0888858	0.108257	0.110476	0.155649	0.068002	0	0.152265	0.091678	0.0741185	0.0769692	0	0	0.0660151	0
PG(16:0/20:4)	0.0565768	0.0968769	0.0640238	0	0.103459	0.181456	0.0536309	0	0.0888858	0.108257	0.110476	0.155649	0.068002	0	0.152265	0.091678	0.0741185	0.0769692	0.0754763	0.0963439	0.0660151	0
PG(18:0/22:4)	0.113154	0.0968769	0.128048	0.104697	0.103459	0	0.0536309	0.106285	0.177772	0.108257	0.110476	0.311298	0.136004	0.125299	0.152265	0.091678	0.148237	0	0.0754763	0.192688	0.0660151	0.129948
PG(18:1/18:2)	0.0565768	0.0968769	0.0640238	0	0.103459	0	0.0536309	0	0.0888858	0.108257	0.110476	0.155649	0.068002	0.125299	0.152265	0.091678	0.0741185	0.0769692	0.0754763	0.0963439	0.0660151	0
PG(sum)	2.037	3.294	1.985	1.57	2.793	8.166	2.145	1.275	3.022	3.139	3.867	5.915	3.672	2.506	4.72	2.75	2.817	2.694	2.189	2.312	1.848	0.65
PI(14:0/22:5)	0.0377178	0.0645846	0.0213413	0.0348989	0.0689729	10.7059	0	0.0354284	0.0592572	0.0721711	0.0368255	0.155649	0	0	0	0.0611187	0.123531	0.744036	0.0251588	0.0321146	0	0
PI(14:0/22:6)	0.0377178	0.0645846	0.0426825	0.0348989	0.0344865	0	0	0.0354284	0.148143	0.0360855	0.147302	0.155649	0.0906693	0	0	0.091678	0.0741185	0	0.0251588	0.0963439	0.0440101	0.043316
PI(16:0e/14:0)	0.0188589	0	0	0	0.0344865	0.725824	0	0	0	0	0	0	0	0	0	0	0	0.795349	0	0.0321146	0	0
PI(16:1/20:1)	0	0	0	0	0	2.41941	0	0	0	0	0	0	0	0	0	0	0	0	0	0	0	0
PI(16:1/20:2)	0	0	0	0	0	0	0	0	0	0	0	0	0	0	0	0	0	0.230908	0	0	0	0
PI(16:1/20:5)	0	0	0	0	0.0344865	2.84281	0	0	0	0	0	0	0	0	0	0	0.0247062	0.436159	0	0	0	0
PI(16:1/22:5)	0	0	0	0	0	0	0	0	0.0592572	0	0	0	0	0	0.0507551	0	0	0.0513128	0	0.0321146	0	0
PI(16:1/22:6)	0	0	0	0	0.0344865	0	0	0	0.0592572	0	0.0368255	0.051883	0	0	0.0507551	0.0305593	0.0247062	0	0	0.0642293	0.022005	0
PI(16:1e/18:3)	0.0188589	0	0	0	0	27.5813	0	0	0	0	0	0	0.0226673	0.0417663	0	0	0	0.795349	0	0.0321146	0.022005	0
PI(18:3/20:2)	0	0	0	0	0	0	0	0	0	0	0.0368255	0	0	0	0	0	0	0	0	0	0	0
PI(18:3/20:4)	0.0565768	0.0645846	0.0213413	0.0697977	0.0689729	0	0	0	0.0888858	0	0	0.051883	0.068002	0.0835325	0.152265	0.0611187	0.0988247	0	0	0.0642293	0.022005	0
PI(18:3/22:4)	0	0	0	0.0348989	0	0	0	0.0354284	0.0296286	0	0.0368255	0	0	0.0417663	0	0.0611187	0	0.384846	0	0.0321146	0	0.043316
PI(18:3/22:6)	0	0	0	0	0	2.35893	0	0	0.0296286	0	0	0.103766	0.0226673	0	0	0.0305593	0	0.564441	0	0	0	0
PI(20:3/20:3)	0	0.0322923	0	0	0	0	0	0.0354284	0	0.0360855	0.0736509	0.051883	0.0226673	0.0417663	0.0507551	0	0.0494124	0	0	0.0642293	0	0
PI(18:0/20:4)	25.4407	140.924	22.2163	71.6125	205.988	359.222	11.477	55.9415	98.041	136.151	171.459	133.858	227.761	45.9847	254.232	171.56	110.585	93.1584	44.4304	158.646	41.6335	15.767
PI(18:0/18:2)	2.92313	12.4325	3.3079	8.72472	19.3469	35.9888	3.03909	7.7234	13.007	14.759	21.1746	18.3147	21.8966	8.52032	40.2488	15.8603	10.9695	15.7787	4.42794	22.1912	5.19319	2.38238
PI(16:0e/20:4)	2.77226	6.55534	3.49997	2.72211	7.24216	1130.17	2.7173	2.72799	9.30338	5.37674	5.19239	22.4134	8.16023	2.33891	15.8863	5.01173	7.56009	190.242	2.74231	5.4916	4.33499	0.389844
PI(16:0/18:2)	2.64025	8.26683	2.85973	7.25896	14.4498	108.571	2.07373	5.59769	8.7997	10.8257	19.407	14.8385	17.9525	7.93559	25.5806	6.63138	9.16599	20.7304	4.67953	21.6131	4.95113	1.81927
PI(16:0/20:4)	5.48794	15.5326	5.57007	13.122	27.2443	133.431	1.98435	9.06968	25.3621	22.5535	34.5055	30.5591	44.3146	9.31388	45.4258	15.9825	15.5402	29.8641	11.9756	32.7248	8.91204	3.5086
PI(18:1/20:4)	2.28193	15.5649	3.64936	5.89791	29.8998	34.8396	1.51954	7.75883	18.6956	13.6764	25.0781	18.6779	14.0991	7.0585	32.128	17.9995	11.2166	11.6224	4.93112	9.69862	4.48903	2.55565
PI(18:0/18:1)	1.11268	4.58551	1.85669	3.31539	11.7599	74.7599	1.0905	2.40913	5.03686	5.59326	9.02224	8.56069	6.91353	2.46421	9.54196	7.6704	4.91653	8.03046	1.91207	5.81275	2.24451	1.0829
PI(16:0/18:1)	1.65958	4.74697	1.79267	2.79191	7.75946	156.899	1.01899	2.72799	7.22938	6.82017	8.13843	11.1548	7.38955	4.84489	11.4706	5.74516	3.38475	38.4077	2.51588	6.67984	2.66261	1.03958
PI(18:0/20:3)	2.28193	11.0763	1.74998	7.50326	23.037	26.9765	1.00111	5.95198	10.5182	15.0838	16.5715	18.6779	17.9072	7.81029	25.1745	13.5072	9.09187	8.56924	3.62286	25.7238	4.379	2.29575
PI(18:1/18:2)	1.09382	5.00531	1.17377	2.9664	8.48367	29.8193	1.00111	2.83427	5.74795	5.34066	9.31684	5.03265	4.91881	3.216	10.1003	5.77572	3.31063	6.61936	1.43405	5.94121	1.69439	0.736372
PI(18:1/18:1)	1.64073	4.68238	1.36584	3.2107	10.0356	73.5502	0.983234	2.97599	5.92572	6.02628	14.4356	9.33894	5.55349	2.84011	10.0495	8.37326	4.02711	19.3193	2.03786	4.88142	2.26652	0.736372
PI(16:0e/22:4)	1.24469	2.61568	0.981698	0.697977	1.75881	251.438	0.822341	0.531427	1.8666	2.27339	1.84127	4.66947	1.56405	0.835325	4.26343	0.91678	1.72943	61.4984	1.2831	1.0919	1.07825	0.129948
PI(18:1e/20:4)	1.65958	2.64797	1.68596	1.50065	2.58649	34.7791	0.786587	1.87771	4.47392	2.41773	4.56636	10.4804	5.46282	1.21122	6.29363	1.83356	2.74239	7.77389	1.63532	4.1749	2.09048	0.346528
PI(16:0e/18:1)	0.961805	1.16252	0.554873	0.523483	2.27611	375.977	0.58994	0.354284	1.95549	1.69602	0.994287	4.877	1.99472	0.710026	3.5021	0.94734	2.27297	74.8654	1.13214	1.28459	0.968221	0.0866321
PI(16:1e/20:4)	0.622344	0.807308	0.618897	0.348989	1.24151	111.656	0.446925	0.354284	1.15552	0.577369	1.28889	3.47616	1.29204	0.459429	1.42114	0.91678	0.938835	24.3479	0.327064	1.05978	0.660151	0.043316
PI(18:0/18:0)	0.546909	1.87295	0.661579	1.22146	3.65557	135.85	0.429048	1.27542	3.14063	2.12905	3.20381	3.89122	3.74011	1.12769	3.70512	3.05593	2.0012	0	0.880557	2.82609	1.16627	0.346528
PI(22:4/22:4)	1.0561	0.968769	0.426825	0.488584	2.06919	3.50815	0.411171	1.16914	0.829601	1.26299	2.1727	1.14143	1.72272	0.292364	2.487	1.19181	1.50708	0.205251	0.60381	0.674407	0.594136	0.173264
PI(16:0/18:0)	0.546909	1.42086	0.533532	0.942269	1.20703	314.887	0.339663	0.67314	1.42217	1.69602	2.24635	2.7498	1.79072	1.50359	1.87794	1.40573	1.48237	28.0425	0.654128	1.50939	0.550126	0.303212
PI(16:0/16:0)	0.433755	0.807308	0.554873	0.62818	1.17254	525.194	0.250278	0.425141	0.770344	1.11865	1.03111	2.28285	2.10806	0.626494	1.62416	0.580628	1.11178	50.4918	0.553493	1.38093	0.440101	0.259896
PI(16:0/20:3)	0.358319	2.22817	0.533532	1.64025	2.89686	9.37523	0.250278	0.885711	1.83697	2.41773	3.35112	4.09876	3.4681	1.33652	4.974	1.58909	1.50708	2.89918	0.981192	4.78508	1.03424	0.519792
PI(18:0/22:4)	0.490332	3.32611	0.68292	1.36106	5.03502	20.9279	0.250278	1.77142	3.25915	2.92293	6.00255	2.59415	3.92145	1.67065	4.46645	5.10341	2.86592	6.79895	0.905716	3.59684	0.770176	0.519792
PI(18:0/22:5)	0.490332	2.87402	0.362801	1.74494	4.31081	7.56067	0.214524	1.62971	3.85172	3.89724	6.88636	3.11298	4.12545	1.12769	4.26343	3.81992	3.65651	2.77089	0.981192	4.07856	0.682156	0.476476
PI(14:0/20:4)	0.641203	0.4198	0.256095	0.767775	0.724216	27.9442	0.196647	0.354284	1.09626	0.613454	1.21524	2.49038	0.974695	0.167065	0.913592	0.611187	1.11178	4.38725	0.327064	0.770751	0.396091	0.173264
PI(16:0e/16:0)	0.678921	0.548969	0.234754	0.383887	0.793189	149.096	0.17877	0.389713	0.799972	0.685625	0.294604	1.71214	0.906693	0.292364	1.0151	0.366712	0.494124	25.3229	0.20127	0.41749	0.22005	0.043316
PI(16:0e/18:2)	0.396037	0.452092	0.277436	0.174494	0.482811	112.321	0.17877	0.106285	0.562943	0.396941	0.184127	1.60837	0.181339	0.167065	1.11661	0.244475	0.617654	15.83	0.150953	0.353261	0.22005	0
PI(18:0e/20:4)	0.641203	1.35628	0.51219	0.942269	2.10367	6.89533	0.160893	1.20457	2.04437	1.9847	2.68826	3.0611	2.60674	0.626494	2.487	1.74188	1.75414	0.0513128	0.729604	1.95899	0.814186	0.259896
PI(18:1e/16:0)	1.65958	0.807308	0.597555	0.837573	1.276	313.375	0.160893	1.06285	1.12589	0.721711	1.39937	2.33473	1.1787	0.125299	1.31963	1.19181	1.72943	34.1743	0.352223	0.867095	0.440101	0.259896
PI(18:2/18:2)	0.207448	0.807308	0.106706	0.418786	1.17254	25.3434	0.160893	0.531427	1.27403	0.685625	1.32572	0.778245	0.612018	0.584728	1.62416	0.641746	0.271768	3.36099	0.0754763	0.83498	0.286065	0.0866321
PI(16:0e/20:3)	0.132012	0.355215	0.192071	0.104697	0.58627	59.2151	0.143016	0.106285	0.444429	0.288684	0.220953	1.91967	0.453346	0.208831	1.06586	0.152797	0.494124	9.95469	0.100635	0.321146	0.198045	0.043316
PI(16:1/18:0)	0.301743	0.613554	0.298778	0.593281	0.931135	33.6298	0.143016	0.354284	1.037	1.08257	1.65715	1.76402	2.01739	0.835325	1.97945	0.855662	0.765892	6.56804	0.478017	1.57362	0.506116	0.21658
PI(16:1e/18:1)	0.132012	0	0.106706	0.174494	0.241405	53.4085	0.143016	0.177142	0.4148	0.180428	0.0736509	0.778245	0.476014	0.167065	0.558306	0.305593	0.815304	8.03046	0.226429	0.321146	0.30807	0.043316
PI(18:1e/22:4)	0.301743	0.290631	0.234754	0.139595	0.241405	3.32669	0.143016	0.177142	0.385172	0.288684	0.331429	0.778245	0.544016	0.208831	0.964347	0.213915	0.617654	1.5907	0.251588	0.289032	0.22005	0.043316
PI(20:4/20:4)	0.546909	0.678138	0.234754	0.488584	0.896648	38.7711	0.143016	0.850282	0.888858	0.757796	1.43619	1.29707	0.997362	0.125299	0.862836	0.886221	0.864716	4.36159	0.40254	0.674407	0.26406	0.129948
PI(18:1/20:3)	0.339461	1.32398	0.256095	0.732876	3.0693	3.56863	0.125139	0.566855	1.77772	1.62385	2.20953	2.54227	1.72272	0.918858	3.29908	1.43629	1.11178	1.51373	0.377382	2.53706	0.418096	0.303212
PI(16:1e/22:4)	0.0942946	0.193754	0.106706	0.104697	0.241405	26.6135	0.107262	0.0354284	0.2074	0.180428	0.257778	0.51883	0.226673	0.125299	0.304531	0.122237	0.222356	4.25897	0.0754763	0.128459	0.0880201	0
PI(18:0/22:6)	0.264025	1.32398	0.362801	0.767775	2.27611	26.2506	0.107262	1.06285	3.14063	3.39204	6.81271	2.80168	2.78808	0.584728	2.84228	3.30041	1.77884	2.23211	0.754763	2.15168	0.704161	0.43316
PI(18:2/20:4)	0.113154	0.710431	0.17073	0.558382	1.00011	23.8312	0.107262	0.46057	1.037	0.685625	1.10476	1.14143	0.725354	0.417663	1.31963	0.733424	0.51883	2.74524	0.226429	0.995554	0.352081	0.0866321
PI(14:0/18:1)	0.414896	0.258338	0.17073	0.348989	0.58627	22.5005	0.0893849	0.46057	0.385172	0.360855	0.515556	0.830128	0.249341	0.125299	0.812081	0.397271	0.420005	5.82401	0.100635	0.545949	0.154035	0.0866321
PI(16:0e/22:6)	0.301743	0.4198	0.277436	0.174494	0.58627	41.13	0.0893849	0.212571	1.27403	0.793882	0.920636	2.1272	0.612018	0.167065	1.31963	0.702865	0.592948	15.2656	0.452858	0.449605	0.484111	0.043316
PI(16:1e/18:2)	0.0377178	0.258338	0.0426825	0.0697977	0.0689729	21.9562	0.0893849	0.0354284	0.118514	0.0721711	0.0736509	0.415064	0.272008	0.0417663	0	0.091678	0	4.33593	0.0503175	0.192688	0.0660151	0
PI(20:4/22:4)	0.358319	0.258338	0.106706	0.139595	0.551783	9.13329	0.0893849	0.283427	0.355543	0.288684	0.441905	0.466947	0.544016	0.0835325	0.812081	0.427831	0.370593	1.84726	0.125794	0.128459	0.198045	0.043316
PI(22:4/22:5)	0.452614	0.4198	0.234754	0.279191	0.965621	1.81456	0.0893849	0.566855	0.4148	0.613454	0.81016	0.51883	0.770689	0.0835325	0.659816	0.45839	0.32118	0.64141	0.251588	0.385376	0.17604	0.0866321
PI(14:0/16:0)	0.150871	0.129169	0.149389	0.174494	0.275892	23.8312	0.0715079	0.177142	0.325915	0.288684	0.368255	0.726362	0.294675	0.0835325	0.406041	0.152797	0.370593	3.72018	0.0251588	0.256917	0.0660151	0.0866321
PI(16:0/16:1)	0.16973	0.516677	0.277436	0.663078	0.689729	3.50815	0.0715079	0.141714	0.533315	0.721711	1.06794	2.33473	1.79072	0.710026	1.82718	0.275034	0.84001	1.35979	0.40254	1.73419	0.462106	0.129948
PI(16:0/22:4)	0.16973	0.613554	0.128048	0.244292	0.551783	6.95581	0.0715079	0.247999	0.474058	0.433026	0.662858	0.51883	0.838691	0.208831	1.0151	0.550068	0.667067	1.4111	0.20127	0.610178	0.154035	0.0866321
PI(16:0/22:5)	0.150871	0.742723	0.213413	0.837573	0.793189	5.26222	0.0715079	0.283427	0.859229	0.829967	1.7308	0.985777	1.2467	0.375896	1.21812	0.825102	1.03766	2.05251	0.377382	1.05978	0.30807	0.129948
PI(16:0/22:6)	0.150871	0.4198	0.128048	0.31409	0.517297	4.89931	0.0715079	0.389713	0.829601	1.33516	1.80445	1.03766	0.702687	0.167065	1.52265	0.763984	0.345887	0.205251	0.452858	1.0919	0.330075	0.129948
PI(18:0/20:2)	0.113154	0.645846	0.085365	0.348989	1.48292	1.20971	0.0715079	0.318856	0.711086	0.541283	0.994287	0.674479	1.15603	0.501195	1.31963	0.48895	0.592948	0.590098	0.20127	1.05978	0.242055	0.129948
PI(18:0e/18:2)	0.0754357	0.161462	0.128048	0.174494	0.724216	1.51213	0.0715079	0.141714	0.266657	0.469112	0.626033	0.622596	0.566683	0.33413	1.11661	0.275034	0.296474	0.0769692	0.176111	0.385376	0.13203	0.043316
PI(18:1/22:4)	0.16973	0.710431	0.106706	0.244292	1.13805	10.7059	0.0715079	0.354284	0.533315	0.469112	1.21524	0.674479	0.566683	0.501195	1.57341	1.22237	0.741185	1.84726	0.100635	0.610178	0.17604	0.129948
PI(14:0/18:2)	0.0942946	0.0645846	0.0213413	0.139595	0.137946	9.43571	0.0536309	0.141714	0.118514	0.144342	0.294604	0.466947	0.226673	0.0417663	0.304531	0.091678	0.197649	1.82161	0.0754763	0.160573	0.0440101	0.043316
PI(16:0/20:2)	0.0377178	0.258338	0.0426825	0.174494	0.448324	3.08475	0.0536309	0.106285	0.2074	0.216513	0.368255	0.51883	0.521348	0.167065	0.609061	0.213915	0.123531	0	0.0754763	0.192688	0.0440101	0.043316
PI(16:0e/20:5)	0.0942946	0.193754	0.17073	0.104697	0.206919	16.9359	0.0536309	0.0708569	0.740715	0.505197	0.478731	0.985777	0.0906693	0.0417663	0.507551	0.122237	0.370593	7.02986	0.125794	0.192688	0.110025	0.043316
PI(16:1/18:1)	0.358319	0.452092	0.128048	0.31409	0.793189	39.9203	0.0536309	0.389713	0.918487	0.757796	1.03111	0.933894	0.612018	0.375896	1.31963	0.519509	0.148237	15.5991	0.226429	0.610178	0.418096	0.173264
PI(16:1/20:4)	0.132012	0.258338	0.0640238	0.209393	0.275892	1.08874	0.0536309	0.177142	0.325915	0.216513	0.552382	0.726362	0.34001	0.0835325	0.456796	0.336153	0.247062	0.461815	0.0503175	0.256917	0.0660151	0
PI(16:1e/16:0)	0.150871	0.0645846	0.128048	0.104697	0.137946	43.9728	0.0536309	0.0354284	0.2074	0.216513	0.110476	0.363181	0.294675	0.0835325	0.253775	0.122237	0.148237	5.51613	0.0754763	0.160573	0.110025	0
PI(18:0/20:5)	0.207448	1.16252	0.213413	0.488584	1.20703	16.2101	0.0536309	0.318856	1.57032	2.12905	1.98857	0.778245	1.26937	0.208831	1.77643	1.40573	0.716479	1.97554	0.377382	1.28459	0.22005	0.173264
PI(18:0e/16:0)	0.471473	0.226046	0.128048	0.279191	0.620756	57.0377	0.0536309	0.354284	0.2074	0.180428	0.368255	0.466947	0.498681	0.0417663	0.406041	0.183356	0.494124	4.97734	0.125794	0.48172	0.154035	0.0866321
PI(18:1/22:5)	0.0565768	0.387508	0.0640238	0.348989	1.00011	1.27019	0.0536309	0.212571	0.503686	0.577369	1.43619	0.466947	0.498681	0.250598	0.761326	0.702865	0.395299	0.769692	0.0754763	0.385376	0.13203	0.0866321
PI(18:1e/18:1)	0.924087	0.387508	0.320119	0.279191	0.655243	71.6146	0.0536309	0.495998	0.474058	0.288684	0.552382	1.34896	0.476014	0.0835325	0.812081	0.519509	0.444711	20.756	0.125794	0.41749	0.17604	0.129948
PI(18:1e/20:3)	0.207448	0.129169	0.149389	0.209393	0.241405	3.62912	0.0536309	0.106285	0.237029	0.32477	0.220953	0.985777	0.317342	0.250598	0.761326	0.152797	0.247062	1.38545	0.100635	0.353261	0.13203	0
PI(20:3/20:4)	0	0.226046	0	0.139595	0.344865	14.5165	0.0536309	0.141714	0.177772	0.144342	0.331429	0.311298	0.362677	0.0417663	0.456796	0.275034	0.296474	2.0012	0.0754763	0.256917	0.0440101	0.043316
PI(14:0/16:1)	0.0754357	0.0645846	0.0426825	0.0348989	0.0344865	0	0.035754	0.0708569	0.0296286	0.0721711	0.0736509	0.311298	0.0906693	0.0417663	0.152265	0.091678	0.0988247	0	0.0503175	0.0321146	0.0660151	0.043316
PI(16:0e/18:0)	0.0942946	0.0322923	0.0640238	0.104697	0.172432	0	0.035754	0.0708569	0.177772	0.144342	0.184127	0.363181	0.068002	0.0835325	0.20302	0.122237	0	0	0.0754763	0.128459	0.0440101	0
PI(16:1/18:2)	0.0565768	0.0968769	0.085365	0.104697	0.206919	0	0.035754	0.0708569	0.296286	0.216513	0.294604	0.311298	0.272008	0.125299	0.507551	0.152797	0.222356	2.23211	0.100635	0.192688	0.0880201	0.043316
PI(18:0/18:3)	0.0565768	0.355215	0.0640238	0.418786	0.827675	0	0.035754	0.141714	0.474058	0.396941	0.441905	0.622596	0.793356	0.250598	1.0151	0.48895	0.296474	0.615754	0.20127	0.513834	0.154035	0.043316
PI(18:0e/18:0)	0.150871	0.0645846	0.0640238	0.0697977	0.137946	8.58892	0.035754	0.177142	0.177772	0.216513	0.184127	0.622596	0.136004	0.0417663	0.20302	0.183356	0.123531	1.64201	0.0754763	0.289032	0.0440101	0
PI(18:0e/18:1)	0.320602	0.129169	0.213413	0.104697	0.379351	34.9605	0.035754	0.283427	0.266657	0.216513	0.220953	0.103766	0.158671	0.0417663	0.355286	0.305593	0.0988247	4.46422	0.0503175	0.224802	0.0880201	0.0866321
PI(18:1e/18:2)	0.245166	0.0645846	0.085365	0.0697977	0.275892	20.5045	0.035754	0.141714	0.237029	0.144342	0.257778	0.415064	0.204006	0.0417663	0.304531	0.183356	0.247062	2.66827	0.100635	0.256917	0.154035	0
PI(18:1e/22:6)	0.188589	0.193754	0.149389	0.139595	0.275892	8.46795	0.035754	0.212571	0.622201	0.433026	0.736509	0.674479	0.748022	0.125299	1.06586	0.183356	0.51883	1.46242	0.352223	0.513834	0.286065	0.043316
PI(18:2/20:3)	0	0.0645846	0.0213413	0.0697977	0.137946	4.71786	0.035754	0.0354284	0.148143	0.0721711	0.220953	0.155649	0.068002	0.0835325	0.304531	0.152797	0.0988247	0.333533	0.0251588	0.224802	0.022005	0.043316
PI(20:4/22:5)	0.0942946	0.0968769	0.085365	0.0348989	0.172432	8.22601	0.035754	0.177142	0.0888858	0.180428	0.220953	0.311298	0.34001	0.0417663	0.20302	0.152797	0.148237	0.410503	0.100635	0.224802	0.0660151	0.043316
PI(20:5/22:4)	0.0942946	0.0968769	0.0426825	0.0697977	0.0689729	5.50417	0.035754	0.0708569	0.0592572	0.0721711	0.220953	0.155649	0.158671	0	0.10151	0.0305593	0.0741185	0.513128	0.100635	0.160573	0.0440101	0.043316
PI(22:4/22:6)	0.264025	0.161462	0.192071	0.174494	0.689729	4.41543	0.035754	0.531427	0.711086	0.613454	1.14159	0.570713	0.68002	0.0417663	0.761326	0.672306	0.51883	0.461815	0.20127	0.449605	0.242055	0.0866321
PI(14:0/20:3)	0.0377178	0.0322923	0.0213413	0	0.0689729	0	0.017877	0.106285	0.0296286	0.0721711	0.147302	0.155649	0.0453346	0	0.0507551	0.0305593	0.0988247	0.128282	0	0.160573	0.022005	0
PI(14:0/22:4)	0.188589	0.161462	0.0426825	0.104697	0.172432	4.83883	0.017877	0.106285	0.118514	0.0360855	0.110476	0.311298	0.136004	0.0417663	0.20302	0.0611187	0.296474	1.12888	0.0754763	0.0321146	0.022005	0.043316
PI(16:0/18:3)	0	0.129169	0.0426825	0.209393	0.206919	3.62912	0.017877	0.0354284	0.237029	0.180428	0.331429	0.103766	0.294675	0.167065	0.558306	0.0305593	0.296474	0.692723	0.0754763	0.289032	0.0880201	0.043316
PI(16:0/20:1)	0	0.0322923	0.0213413	0.0348989	0.103459	2.35893	0.017877	0.0354284	0.118514	0.0360855	0.0368255	0.207532	0.0453346	0.0417663	0.0507551	0.091678	0	1.02626	0	0.0321146	0.022005	0
PI(16:1e/18:0)	0.0377178	0.0322923	0.0213413	0.0348989	0.0689729	178.069	0.017877	0.0354284	0.0296286	0.0721711	0.0736509	0.259415	0	0.0417663	0	0	0.0494124	16.3945	0	0.0642293	0.022005	0.043316
PI(16:1e/20:3)	0.0377178	0.0322923	0.0640238	0	0.137946	4.77834	0.017877	0.0354284	0.0592572	0.0721711	0.0736509	0.363181	0.0906693	0.0417663	0.152265	0.0305593	0.0494124	2.1808	0.0251588	0.0642293	0.0660151	0
PI(16:1e/22:6)	0.0188589	0.0322923	0.0640238	0	0.0689729	2.23796	0.017877	0.0354284	0	0.0360855	0.0368255	0.155649	0.136004	0.0417663	0.10151	0.0611187	0.0988247	1.28282	0.0503175	0.0321146	0.0440101	0
PI(18:0e/20:3)	0.0377178	0.129169	0.0640238	0.0697977	0.206919	0	0.017877	0.106285	0.118514	0.180428	0.294604	0.311298	0.226673	0.0835325	0.355286	0.152797	0.0988247	0.436159	0.0754763	0.321146	0.0440101	0.043316
PI(18:1/18:3)	0	0.0968769	0.0213413	0.0348989	0.241405	1.93553	0.017877	0.0354284	0.148143	0.0721711	0.184127	0.155649	0.068002	0.125299	0.355286	0.091678	0.123531	0.333533	0.0503175	0.160573	0.0440101	0.043316
PI(18:1/20:2)	0.0188589	0.161462	0.0426825	0.0348989	0.206919	0	0.017877	0.106285	0.177772	0.144342	0.331429	0.311298	0.204006	0.0835325	0.456796	0.152797	0.0741185	0.35919	0.0251588	0.224802	0.0440101	0
PI(18:1/20:5)	0.0565768	0.0645846	0.0213413	0.0697977	0.137946	2.4799	0.017877	0.0354284	0.177772	0.396941	0.478731	0.103766	0.113337	0.0417663	0.253775	0.244475	0.0741185	0.795349	0.0251588	0.128459	0.0440101	0.043316
PI(18:1/22:6)	0.0377178	0.129169	0.0426825	0.0697977	0.137946	0	0.017877	0.177142	0.474058	0.505197	0.699684	0.674479	0.249341	0.0417663	0.761326	0.397271	0.197649	0.692723	0.0754763	0.256917	0.0660151	0.043316
PI(18:1e/18:0)	0.52805	0.129169	0.085365	0.139595	0.448324	192.706	0.017877	0.354284	0.4148	0.108257	0.40508	0.674479	0.226673	0.0835325	0.355286	0.244475	0.370593	24.1683	0	0.128459	0.110025	0
PI(18:2/22:4)	0.0377178	0.129169	0.0426825	0	0.137946	3.26621	0.017877	0.0708569	0.118514	0.0360855	0.257778	0.207532	0.158671	0.125299	0.152265	0.275034	0.148237	0.0513128	0.0251588	0.0642293	0.022005	0
PI(18:2/22:6)	0.0188589	0	0.0213413	0	0	7.07678	0.017877	0.0354284	0.0592572	0.0360855	0.110476	0.051883	0.0226673	0	0.10151	0.0305593	0.0247062	0.179595	0	0.0963439	0	0
PI(20:3/22:4)	0.0377178	0.0968769	0.0426825	0.0348989	0.103459	2.72184	0.017877	0.106285	0.148143	0.108257	0.147302	0.155649	0.204006	0.0417663	0.253775	0.122237	0.172943	0.307877	0.0754763	0.128459	0.0660151	0
PI(20:3/22:5)	0.0377178	0.0322923	0.0213413	0.0348989	0.137946	5.26222	0.017877	0.0354284	0.0592572	0.0721711	0.0736509	0.103766	0.0226673	0	0.0507551	0	0.0494124	1.28282	0	0.0321146	0.022005	0.043316
PI(20:4/22:6)	0.0377178	0.0645846	0.0426825	0.0348989	0.103459	4.113	0.017877	0.0708569	0.148143	0.108257	0.220953	0.207532	0.136004	0	0.10151	0.152797	0.0741185	0.410503	0.0251588	0.160573	0.0660151	0.043316
PI(14:0/18:0)	0.0188589	0.0322923	0.106706	0.0348989	0.172432	9.61717	0	0.106285	0.177772	0.360855	0.257778	0.363181	0.226673	0.0835325	0.355286	0.275034	0.0494124	0	0.0754763	0.128459	0.13203	0.043316
PI(16:0/20:5)	0.0377178	0.161462	0.0213413	0.139595	0.172432	8.22601	0	0.0354284	0.4148	0.288684	0.294604	0.155649	0.34001	0.0417663	0.507551	0.213915	0.222356	0.795349	0.125794	0.289032	0.0660151	0.043316
PI(16:0e/18:3)	0.0188589	0.0322923	0	0.0348989	0.0344865	2.41941	0	0	0	0.0360855	0	0	0	0	0.0507551	0	0.0247062	1.15454	0.0251588	0	0.022005	0
PI(16:1/16:1)	0	0	0.0213413	0	0.0344865	0	0	0	0.0592572	0.0360855	0.0368255	0.051883	0.0226673	0	0	0	0	0	0.0251588	0.0321146	0.022005	0
PI(16:1/20:3)	0.0188589	0	0	0	0.0344865	0	0	0.0354284	0	0.0360855	0.0736509	0.103766	0.0453346	0	0.10151	0.0305593	0	0.102626	0.0251588	0.0963439	0	0
PI(16:1/22:4)	0.0377178	0	0.0213413	0.0348989	0.0344865	2.41941	0	0.0354284	0.0296286	0	0.0368255	0.103766	0.0226673	0.0417663	0.0507551	0.0305593	0.0988247	0.436159	0.0251588	0.0321146	0.022005	0
PI(16:1e/20:5)	0.0188589	0	0.0213413	0	0.0344865	77.2398	0	0	0.0296286	0.0360855	0	0.051883	0.0453346	0	0.0507551	0	0.0494124	4.36159	0	0.0642293	0	0
PI(18:0/20:1)	0	0.0645846	0	0.0348989	0.0344865	0	0	0	0.0888858	0.108257	0.147302	0.051883	0.068002	0.0417663	0.10151	0.0611187	0.0494124	0	0	0.0963439	0	0
PI(18:0e/20:5)	0.0188589	0	0.0213413	0	0.0344865	0	0	0	0	0	0.0736509	0	0.0453346	0	0.0507551	0.0305593	0	0.102626	0.0251588	0.0321146	0.022005	0
PI(18:0e/22:4)	0.132012	0.129169	0.0426825	0.0348989	0.241405	3.62912	0	0.106285	0.148143	0.0721711	0.220953	0.259415	0.181339	0.0417663	0.10151	0.183356	0.172943	1.05191	0.100635	0.128459	0.022005	0
PI(18:0e/22:6)	0.0188589	0.0322923	0	0	0	6.71387	0	0	0.177772	0	0.110476	0	0	0	0.0507551	0.0611187	0.0988247	0.821005	0	0.0321146	0.022005	0
PI(18:1/20:1)	0.0188589	0	0	0	0.0689729	0	0	0	0	0	0	0.051883	0.068002	0	0.10151	0.0611187	0	0.230908	0	0.0642293	0	0
PI(18:2/20:1)	0.0188589	0	0	0	0.0689729	7.25824	0	0.0354284	0	0	0.0736509	0	0.0906693	0.0417663	0.10151	0.091678	0.0247062	0.230908	0	0.0642293	0.022005	0
PI(18:2/20:2)	0.0377178	0.0645846	0	0.0348989	0.103459	1.20971	0	0.0354284	0.0592572	0.0360855	0.0368255	0.051883	0.0906693	0.0417663	0.0507551	0.0305593	0.0741185	0.230908	0	0.0321146	0.022005	0
PI(18:2/20:5)	0	0	0	0.0348989	0	9.31474	0	0.0354284	0.0296286	0	0.0368255	0	0	0	0	0.0305593	0	0	0	0.0321146	0	0
PI(18:2/22:5)	0	0.0645846	0	0	0	10.2825	0	0.0354284	0.0296286	0.0360855	0	0.155649	0	0	0.10151	0.0611187	0	0.590098	0.0251588	0.0321146	0.022005	0
PI(18:3/20:1)	0	0	0	0	0	0	0	0	0	0	0	0	0	0	0	0	0	0.128282	0	0.0321146	0	0
PI(18:3/20:3)	0	0	0	0	0	0	0	0	0	0	0	0	0	0	0	0	0.0247062	0.692723	0.0251588	0.0321146	0	0
PI(18:3/20:5)	0	0	0	0	0	0	0	0	0	0	0	0	0	0	0	0	0.0247062	0	0	0	0	0
PI(18:3/22:5)	0	0	0	0	0	2.4799	0	0	0	0	0	0	0.0453346	0	0	0	0	0.461815	0	0.0321146	0	0
PI(20:3/20:5)	0	0	0	0.0348989	0	29.9402	0	0.0354284	0.0296286	0.0360855	0	0.051883	0.0226673	0	0.0507551	0	0.0494124	1.4111	0	0.0321146	0	0
PI(20:3/22:6)	0.0565768	0	0.0213413	0	0.0344865	2.4799	0	0.0354284	0.0592572	0.0360855	0.110476	0	0.0453346	0	0.10151	0.0305593	0.0247062	0	0.0251588	0.0321146	0.022005	0.043316
PI(20:4/20:5)	0	0	0	0	0.0344865	0	0	0.0354284	0	0.0721711	0.147302	0.051883	0.0226673	0	0	0.0305593	0.0247062	0.487472	0	0.0321146	0	0
PI(20:5/20:5)	0.0377178	0.0322923	0.0213413	0	0.0689729	16.452	0	0.0708569	0.0592572	0.0360855	0.184127	0.103766	0.113337	0.0417663	0.20302	0.091678	0.0247062	0.821005	0.0251588	0.192688	0.0440101	0
PI(20:5/22:5)	0.0377178	0.0645846	0	0	0.0689729	0	0	0	0.0592572	0.144342	0.110476	0.103766	0.113337	0	0.0507551	0.0305593	0.0741185	0	0.0251588	0	0	0
PI(20:5/22:6)	0.0188589	0	0.0213413	0.0348989	0	0	0	0.0708569	0.0888858	0.0721711	0.0736509	0.051883	0.068002	0	0.0507551	0	0	0	0	0.0321146	0	0
PI(22:6/22:6)	0.0377178	0.0322923	0.0213413	0	0	3.62912	0	0.0354284	0.118514	0.0360855	0.0736509	0.155649	0.0453346	0	0.10151	0.0305593	0.0494124	2.51433	0.0251588	0.0321146	0	0
PI(sum)	73.21	273.193	66.329	157.15	432.115	6042.91	37.309	134.663	269.294	297.778	418.742	392.235	447.634	126.343	574.548	326.16	241.478	1015.17	106.472	360.968	105.514	40.674
PS(18:1e/22:6)	0	0	0	0	0	0	0	0	0	0	0	0	0	0	0	0	0	0.0513128	0	0	0	0
PS(18:0/20:4)	268.645	460.957	256.031	243.856	568.337	1210.8	191.829	223.323	328.522	336.353	623.492	1054.68	362.45	233.494	506.764	256.561	471.839	362.795	208.44	427.382	221.954	95.187
PS(18:0/22:4)	61.7724	51.264	30.55	31.915	79.8189	262.537	44.0936	36.385	43.3763	47.1277	66.1753	110.329	33.8763	26.981	99.1754	29.1231	62.8649	50.5047	28.1401	25.0012	27.4623	11.9552
PS(18:0/22:5)	48.7032	65.2466	41.5941	49.0155	109.339	175.105	40.7238	42.6204	61.6571	85.0536	118.725	215.003	50.5028	36.629	143.738	52.8677	83.9269	54.4686	41.3107	50.5324	39.411	20.4018
PS(18:0/22:6)	71.0415	80.2787	45.2008	58.5777	132.807	129.862	36.7104	57.0929	156.602	160.815	251.905	276.017	65.1345	43.2698	193.758	134.797	145.495	89.6692	78.9356	111.309	83.168	35.3459
PS(18:0/20:3)	44.045	62.0174	30.8701	42.2451	97.7347	189.984	35.7808	37.377	41.4652	67.065	72.9328	147.763	49.5168	48.1983	109.606	35.4336	57.1701	43.6544	18.7684	67.1196	45.1653	14.5542
PS(18:0/18:2)	28.0338	30.2417	12.3246	19.6655	46.0912	244.27	28.9786	16.0491	25.0065	38.2326	32.6826	62.078	20.7179	25.9577	63.4439	13.4614	33.0816	31.3008	36.7444	27.6186	42.7888	6.10756
PS(18:0/18:1)	49.2783	49.6494	24.8626	24.2198	89.4234	187.293	27.2803	33.8519	37.9542	45.3595	56.748	108.487	38.7498	34.666	58.6729	37.4352	41.5187	38.6899	18.1772	44.3021	26.7251	13.0598
PS(18:1/20:4)	25.7801	26.9479	25.4708	21.2011	60.4375	51.9871	21.7116	18.3342	29.2879	37.4568	38.9245	91.8588	29.4222	24.1409	72.4783	22.0486	31.8339	20.1146	23.3096	31.2797	17.0429	7.27709
PS(16:0/18:0)	6.60062	7.45952	4.20423	4.6241	10.846	67.5621	4.29941	4.44627	7.17012	9.49049	10.1454	13.4896	5.41749	5.36696	9.948	4.8131	6.41125	6.56804	3.45933	3.64501	3.0477	1.68933
PS(18:1/18:1)	7.80759	6.81368	4.65239	3.89122	18.1571	14.2745	4.03126	4.19827	6.93309	11.2587	7.53081	16.2394	6.8002	8.04	12.9679	5.45484	6.73243	3.98957	2.33977	5.36314	3.54281	2.03585
PS(16:0/20:4)	2.45166	3.72976	2.8704	3.0013	11.3633	18.3573	3.21786	4.65884	5.37759	4.83546	7.53081	11.3105	3.37743	3.42483	7.13109	4.93533	6.25066	5.003	2.40266	6.08572	2.73963	1.58104
PS(18:1/20:3)	3.62091	3.71362	2.37955	2.98385	9.10443	10.1011	2.87819	2.4977	2.62213	6.74799	5.22921	11.985	3.64944	4.36457	10.1764	2.38363	3.31063	2.36039	2.08818	3.74135	2.71762	1.19119
PS(18:0/18:0)	4.28097	4.73082	2.81705	2.61741	8.43194	24.5873	2.8335	3.84399	3.80728	5.19632	5.96572	12.2444	3.89878	3.50837	6.49665	3.30041	4.0024	4.06654	1.43405	5.65218	1.96945	1.32114
PS(18:0/20:2)	3.14944	3.10006	1.67529	2.70466	6.7421	17.8129	2.61004	2.56856	2.5925	4.83546	4.71366	9.93559	2.84475	2.9654	6.95345	2.13915	3.74299	3.0018	1.34599	3.8377	2.23351	0.801347
PS(18:1/18:2)	2.30079	2.53495	1.41919	1.90199	5.77648	11.7039	2.52065	1.45257	2.60732	5.34066	3.38794	5.39583	2.13073	2.94452	8.04468	1.26821	3.73063	1.96272	3.64802	2.32831	6.53549	0.498134
PS(16:0/18:1)	4.48842	3.50372	2.46492	2.30332	8.36297	16.8452	2.47596	3.06456	4.16282	6.3691	5.13715	7.34144	2.86742	4.44811	6.57278	3.13233	3.34769	2.28342	1.62274	2.95455	1.93644	1.14787
PS(18:1/22:4)	4.4507	3.43913	2.62498	2.04158	8.34573	5.62514	2.30613	2.33828	2.5925	5.03393	4.29017	6.87449	2.14206	3.13247	7.79091	1.9558	3.49592	2.6811	2.33977	1.55756	1.98045	0.887979
PS(18:0/20:5)	3.34746	5.26365	3.0518	3.29794	7.34562	23.2566	2.2525	2.76342	9.14042	8.4801	8.89335	11.9331	3.01475	1.83772	6.90269	3.92688	6.32478	5.22108	2.76746	4.67268	3.67484	1.32114
PS(18:1/22:6)	3.67749	3.64903	3.9588	3.1409	11.7771	6.98606	1.94859	4.05656	10.5626	12.1969	16.7556	15.7984	4.42013	3.11159	13.8308	5.94379	7.16479	3.83563	4.89338	4.97777	3.46579	2.07917
PS(20:4/20:4)	3.66806	4.198	2.88107	2.49527	6.46621	11.3712	1.85921	2.85199	4.69613	3.80702	5.54223	6.48537	2.93542	2.44333	3.67974	3.66712	8.90658	5.28522	4.20151	3.06695	5.00614	0.801347
PS(18:1/22:5)	3.56434	3.21308	2.58229	3.0013	9.75967	4.02227	1.85027	2.88742	4.16282	8.02903	7.47557	9.96153	3.29809	3.02805	8.95827	2.64338	4.37299	2.46302	2.71715	3.00272	2.37654	1.25616
PS(18:2/20:4)	1.00895	1.16252	0.68292	0.802674	2.81065	5.89732	1.11731	0.885711	1.64439	1.33516	1.80445	2.98327	1.1447	1.25299	2.10634	0.840382	2.53238	1.28282	1.54726	1.41304	2.51958	0.238238
PS(16:0/22:4)	0.641203	0.581262	0.650908	0.523483	2.84513	6.68363	0.83128	0.974282	0.799972	1.01039	1.54667	1.78996	0.374011	0.73091	1.85256	0.825102	1.24766	0.949287	0.389961	0.642293	0.473108	0.32487
PS(16:0/22:5)	0.792075	0.984915	0.800297	0.872472	3.84524	5.95781	0.813403	1.18685	1.6592	2.38165	2.63302	2.4385	0.646019	0.772676	2.43624	1.34461	1.44531	1.06474	0.540914	1.38093	0.649148	0.43316
PS(16:0/22:6)	0.631774	1.08179	0.939015	0.837573	4.93156	4.86907	0.786587	1.36399	3.64432	3.28378	5.2108	4.72135	0.918026	0.793559	3.24833	2.71978	2.66827	1.48807	0.930875	2.37648	1.28729	0.779688
PS(20:3/20:4)	0.933516	0.855746	0.544202	0.732876	1.93124	2.4799	0.670387	0.584569	1.18514	1.53364	1.82286	2.69791	0.850024	0.981507	1.39576	0.763984	1.48237	0.525957	0.452858	1.15613	0.869199	0.194922
PS(16:0/16:0)	1.44271	0.984915	0.810968	0.61073	3.50038	10.4337	0.625694	1.22228	1.48143	2.00275	1.80445	1.91967	0.986028	1.50359	1.59879	0.962619	0.852363	1.01343	0.515755	0.65835	0.484111	0.368186
PS(16:0/20:3)	0.594056	0.581262	0.448166	0.575831	2.86238	3.78033	0.625694	0.832568	0.740715	1.40734	1.32572	1.84185	0.544016	0.939741	1.54803	0.794543	1.0006	0.897975	0.276746	1.10795	0.506116	0.368186
PS(18:0/18:3)	0.942946	0.952623	0.416155	0.61073	1.41395	8.31673	0.572063	0.531427	0.622201	1.26299	0.718096	1.24519	0.600684	0.647377	1.11661	0.412551	0.753538	0.962116	0.264167	0.65835	0.429098	0.21658
PS(16:0/18:2)	0.358319	0.4198	0.352131	0.31409	1.43119	8.22601	0.464802	0.46057	0.711086	0.974309	0.939049	1.21925	0.419345	0.772676	1.0151	0.305593	0.852363	0.64141	0.805081	0.738637	1.22128	0.173264
PS(20:4/22:6)	1.00895	1.09794	0.68292	0.645629	1.77605	2.0565	0.429048	0.637712	1.98512	2.12905	3.95874	2.67197	0.895359	0.563845	2.0302	2.15443	2.68062	1.32131	1.29568	1.2043	1.19927	0.454818
PS(18:0/20:1)	0.678921	0.484385	0.288107	0.226843	1.13805	8.98207	0.402232	0.301142	0.607386	0.667582	0.754922	1.29707	0.34001	0.417663	1.19274	0.336153	0.444711	0.731208	0.176111	0.594121	0.30807	0.21658
PS(18:2/20:3)	0.414896	0.226046	0.138718	0.244292	0.758702	3.17548	0.339663	0.283427	0.355543	0.378898	0.349842	0.596654	0.272008	0.313247	0.659816	0.183356	0.592948	0.692723	0.21385	0.256917	0.605138	0.10829
PS(18:0e/20:4)	0.820363	0.581262	0.629567	0.506034	1.13805	2.14723	0.330724	0.584569	0.977744	0.902138	1.21524	1.19331	0.600684	0.459429	0.761326	0.611187	0.654714	0.654239	0.339643	0.674407	0.429098	0.194922
PS(16:1/18:0)	0.52805	0.435946	0.266766	0.348989	0.913891	1.57262	0.312847	0.46057	0.488872	1.10061	0.423493	0.959835	0.272008	0.459429	0.888214	0.320873	0.333533	0.243736	0.20127	0.272974	0.22005	0.10829
PS(18:1/20:2)	0.386608	0.290631	0.202742	0.279191	0.913891	3.08475	0.286032	0.318856	0.222215	0.739753	0.478731	0.726362	0.317342	0.375896	1.06586	0.198636	0.32118	0.230908	0.138373	0.337204	0.22005	0.0866321
PS(18:0e/18:0)	0.575197	0.565115	0.362801	0.366438	0.965621	7.62115	0.277093	0.283427	0.681458	0.631497	0.718096	1.08954	0.374011	0.501195	0.862836	0.366712	0.642361	0.782521	0.264167	0.578063	0.396091	0.10829
PS(18:2/18:2)	0.16973	0.177608	0.085365	0.0872472	0.327621	5.11101	0.214524	0.124	0.162957	0.32477	0.257778	0.337239	0.192672	0.271481	0.456796	0.106958	0.494124	0.410503	0.767342	0.208745	1.63937	0.043316
PS(18:2/22:5)	0.150871	0.193754	0.138718	0.122146	0.775946	1.27019	0.196647	0.106285	0.237029	0.360855	0.40508	0.441005	0.238007	0.187948	0.406041	0.152797	0.48177	0.205251	0.20127	0.208745	0.297068	0.043316
PS(18:2/22:6)	0.150871	0.258338	0.149389	0.157045	0.775946	1.42141	0.196647	0.194856	0.592572	0.487155	1.06794	0.907952	0.260674	0.250598	0.634439	0.381992	0.704126	0.35919	0.515755	0.385376	0.803184	0.10829
PS(18:0e/18:1)	0.358319	0.274485	0.160059	0.174494	0.706973	3.14524	0.160893	0.230285	0.385172	0.52324	0.441905	0.596654	0.204006	0.313247	0.507551	0.213915	0.247062	0.577269	0.100635	0.224802	0.154035	0.043316
PS(18:1/20:5)	0.264025	0.306777	0.245424	0.226843	0.775946	0.695581	0.160893	0.177142	0.681458	0.866053	0.773335	0.778245	0.181339	0.187948	0.710571	0.259754	0.407652	0.320705	0.251588	0.24086	0.297068	0.10829
PS(20:3/20:3)	0.188589	0.177608	0.106706	0.226843	0.413838	1.66335	0.151954	0.230285	0.177772	0.288684	0.220953	0.596654	0.136004	0.125299	0.431418	0.168076	0.197649	0.525957	0.0503175	0.24086	0.154035	0.0866321
PS(20:4/22:5)	0.292313	0.516677	0.266766	0.244292	0.793189	3.26621	0.151954	0.194856	0.429615	0.577369	0.791747	0.441005	0.317342	0.271481	0.431418	0.427831	0.765892	0.448987	0.440278	0.272974	0.330075	0.10829
PS(16:0e/18:0)	0.301743	0.226046	0.234754	0.157045	0.465567	1.69359	0.143016	0.177142	0.340729	0.433026	0.515556	0.441005	0.12467	0.208831	0.406041	0.198636	0.0988247	0.166767	0.0754763	0.160573	0.121028	0.043316
PS(18:2/22:4)	0.141442	0.145315	0.085365	0.104697	0.362108	0.332669	0.134077	0.0885711	0.133329	0.19847	0.184127	0.18159	0.102003	0.125299	0.279153	0.106958	0.247062	0.0897975	0.0628969	0.0321146	0.154035	0.043316
PS(18:1e/18:0)	0.198019	0.2099	0.149389	0.139595	0.327621	0.846795	0.125139	0.177142	0.429615	0.360855	0.423493	0.311298	0.136004	0.208831	0.380663	0.229195	0.123531	0.14111	0.100635	0.24086	0.13203	0.043316
PS(18:0e/18:2)	0.122583	0.113023	0.085365	0.104697	0.344865	2.02626	0.1162	0.106285	0.118514	0.252599	0.276191	0.233473	0.102003	0.187948	0.279153	0.0611187	0.16059	0.35919	0.0628969	0.128459	0.143033	0.021658
PS(18:1/18:3)	0.320602	0.145315	0.0746944	0.122146	0.275892	1.48189	0.107262	0.141714	0.192586	0.216513	0.20254	0.259415	0.113337	0.104416	0.329908	0.091678	0.123531	0.166767	0.0628969	0.0963439	0.0990226	0.043316
PS(18:1/20:1)	0.216878	0.193754	0.106706	0.0872472	0.58627	0.0604853	0.107262	0.141714	0.0888858	0.216513	0.165715	0.285356	0.12467	0.229714	0.456796	0.168076	0.0864716	0.115454	0.0628969	0.192688	0.143033	0.064974
PS(20:4/22:4)	0.292313	0.226046	0.117377	0.104697	0.396594	3.14524	0.107262	0.106285	0.281472	0.234556	0.313016	0.207532	0.192672	0.125299	0.20302	0.106958	0.370593	0.384846	0.21385	0.192688	0.22005	0.064974
PS(18:0e/16:0)	0.216878	0.145315	0.128048	0.122146	0.293135	18.69	0.0893849	0.159428	0.251843	0.288684	0.313016	0.285356	0.147338	0.146182	0.329908	0.137517	0.16059	1.32131	0.0880557	0.0802866	0.110025	0.064974
PS(16:0/20:5)	0.0565768	0.0968769	0.0960357	0.0697977	0.310378	0.120971	0.0804464	0.106285	0.296286	0.252599	0.40508	0.259415	0.0906693	0.0626494	0.20302	0.198636	0.148237	0.0256564	0.0880557	0.128459	0.110025	0.064974
PS(18:0e/22:4)	0.16973	0.113023	0.117377	0.0523483	0.241405	0	0.0715079	0.0708569	0.1037	0.216513	0.165715	0.259415	0.0453346	0.0835325	0.126888	0.0611187	0.111178	0.0769692	0.0377382	0.048172	0.0660151	0.021658
PS(18:2/20:1)	0.0565768	0.0645846	0.0640238	0.0872472	0.0862162	0.604853	0.0715079	0.0177142	0.0444429	0.108257	0.0920636	0.129707	0.0566683	0.125299	0.152265	0.0152797	0.148237	0.166767	0.0628969	0.0321146	0.187043	0.021658
PS(16:0/20:1)	0.0848651	0.0968769	0.085365	0.104697	0.258649	3.29645	0.0625694	0.0885711	0.118514	0.144342	0.0736509	0.18159	0.0453346	0.104416	0.177643	0.091678	0.0617654	0.153938	0.0377382	0.048172	0.0770176	0.043316
PS(16:0/20:2)	0.141442	0.113023	0.0426825	0.104697	0.310378	1.20971	0.0625694	0.124	0.0888858	0.180428	0.165715	0.337239	0.0566683	0.125299	0.279153	0.0611187	0.16059	0.128282	0.0503175	0.0802866	0.0660151	0.064974
PS(16:1/20:4)	0.0471473	0.0645846	0.085365	0.0523483	0.310378	0	0.0625694	0.0354284	0.148143	0.126299	0.128889	0.233473	0.0226673	0.0835325	0.177643	0.0763984	0.0741185	0.0128282	0.0251588	0.0642293	0.0440101	0.021658
PS(18:0e/20:3)	0.0942946	0.0807308	0.0960357	0.0697977	0.275892	0.332669	0.0625694	0.124	0.177772	0.216513	0.147302	0.259415	0.068002	0.146182	0.177643	0.0763984	0.0864716	0.0256564	0.0251588	0.0963439	0.0770176	0.021658
PS(18:2/20:2)	0.0565768	0.0484385	0.0213413	0.0523483	0.120703	0.211699	0.0536309	0.0354284	0.0592572	0.0721711	0.0552382	0.18159	0.034001	0.0835325	0.152265	0.045839	0.0741185	0.0256564	0.100635	0.048172	0.154035	0.021658
PS(16:1/18:1)	0.0754357	0.0484385	0.0426825	0.0523483	0.224162	0	0.0446925	0.0708569	0.0888858	0.126299	0.0736509	0.129707	0.0453346	0.0835325	0.126888	0.0611187	0.0494124	0	0.0125794	0.0321146	0.022005	0.021658
PS(20:3/22:5)	0.0565768	0.0807308	0.0746944	0.0872472	0.189676	0	0.0446925	0.0531427	0.0888858	0.126299	0.165715	0.18159	0.0566683	0.0626494	0.126888	0.091678	0.111178	0.064141	0.0251588	0.0802866	0.0440101	0.021658
PS(20:3/22:6)	0.0942946	0.129169	0.0640238	0.0523483	0.241405	0	0.0446925	0.124	0.266657	0.252599	0.515556	0.363181	0.12467	0.104416	0.304531	0.168076	0.259415	0.0769692	0.0754763	0.192688	0.0990226	0.043316
PS(20:3/22:4)	0.141442	0.0484385	0.0320119	0.0523483	0.137946	0	0.035754	0.0708569	0.0296286	0.0721711	0.0920636	0.155649	0.034001	0.0626494	0.10151	0.0305593	0.0741185	0.0897975	0.0125794	0.0160573	0.0330075	0.021658
PS(14:0/18:0)	0.0565768	0.0322923	0.0320119	0	0.0862162	0.332669	0.0268155	0.0531427	0.118514	0.144342	0.110476	0.0778245	0.0226673	0.0417663	0.10151	0.0305593	0.0247062	0	0.0125794	0.0160573	0.022005	0.021658
PS(14:0/20:4)	0.0188589	0.0322923	0.0320119	0.0174494	0.120703	0.756067	0.0268155	0.0177142	0.0296286	0.0541283	0.0736509	0.103766	0.0226673	0.0208831	0.0253775	0.045839	0.0370593	0.064141	0.0251588	0.048172	0.022005	0
PS(16:0/16:1)	0.0282884	0.0645846	0.0640238	0.0523483	0.137946	0	0.0268155	0.141714	0.0444429	0.180428	0.0736509	0.155649	0.0566683	0.0626494	0.10151	0.0611187	0.111178	0.0897975	0.0125794	0.048172	0.0330075	0.064974
PS(16:0/18:3)	0.0660062	0.0322923	0.0213413	0.0348989	0.103459	0.786309	0.0268155	0.0531427	0.0740715	0.0721711	0.0552382	0.0778245	0.0226673	0.0417663	0.0507551	0.0305593	0.0494124	0.0128282	0.0125794	0.048172	0.022005	0.021658
PS(18:3/20:4)	0.0282884	0.0161462	0.0213413	0.0174494	0.0344865	0.241941	0.0268155	0.0177142	0.0296286	0.0360855	0.0552382	0.051883	0.0113337	0.0417663	0.0507551	0.0152797	0.0370593	0.0384846	0.0125794	0.0160573	0.022005	0
PS(20:4/20:5)	0.0282884	0.0645846	0.0533532	0.0348989	0.0862162	2.20771	0.0268155	0.0354284	0.0740715	0.0902138	0.0920636	0.155649	0.0453346	0.0208831	0.10151	0.0763984	0.123531	0.14111	0.0628969	0.0642293	0.110025	0.021658
PS(20:5/20:5)	0.0282884	0.0484385	0.0213413	0.0348989	0.0344865	1.75407	0.0268155	0.0177142	0.0444429	0.0360855	0.0368255	0.466947	0.034001	0.0417663	0.0761326	0.0152797	0.0864716	0.5003	0.0125794	0.048172	0.022005	0
PS(22:4/22:6)	0.0377178	0.113023	0.085365	0.0174494	0.206919	0	0.0268155	0.0531427	0.1037	0.0902138	0.20254	0.207532	0.102003	0.0417663	0.177643	0.045839	0.185296	0.102626	0.0628969	0.048172	0.0770176	0.043316
PS(14:0/22:6)	0	0.0161462	0.0106706	0.0174494	0.0689729	0	0.017877	0	0.0444429	0.0180428	0.0368255	0.0259415	0	0	0.0253775	0.0152797	0.0123531	0	0.0251588	0.0160573	0.022005	0
PS(16:1/22:4)	0	0.0161462	0.0106706	0	0.0344865	0.181456	0.017877	0.0177142	0.0148143	0.0180428	0.0368255	0.0259415	0.0113337	0.0208831	0.0253775	0.0152797	0	0.0128282	0.0125794	0	0.0110025	0
PS(16:1/22:5)	0.0188589	0.0161462	0.0106706	0.0348989	0.0862162	0.181456	0.017877	0	0.0296286	0.0360855	0.0368255	0.0778245	0.0113337	0	0.0253775	0.0305593	0.0123531	0.0256564	0	0	0.0110025	0
PS(16:1/22:6)	0.00942946	0	0.0320119	0.0174494	0.0689729	0.211699	0.017877	0.0177142	0.0740715	0.0721711	0.0920636	0.051883	0.0113337	0.0208831	0.0507551	0.045839	0.0494124	0.0256564	0	0.0160573	0.022005	0.021658
PS(16:1e/20:4)	0.0282884	0.129169	0.0320119	0.0697977	0.0517297	0.816552	0.017877	0.0354284	0.0296286	0.0360855	0.0552382	0.18159	0.0566683	0.0417663	0.0253775	0.0152797	0.0741185	0.064141	0.0251588	0.0642293	0.0330075	0.021658
PS(16:1e/22:4)	0.0565768	0.0322923	0.0106706	0.0174494	0.0344865	0.120971	0.017877	0	0.0444429	0.0180428	0.0184127	0.0778245	0.034001	0.0208831	0.0253775	0	0.0370593	0	0.0251588	0.0321146	0.0110025	0
PS(18:0e/22:6)	0.0282884	0.0161462	0.0213413	0.0174494	0.0862162	0	0.017877	0.0531427	0.148143	0.108257	0.110476	0.155649	0.0226673	0.0208831	0.0507551	0.045839	0.0494124	0.0384846	0.0251588	0.048172	0.022005	0.043316
PS(22:4/22:4)	0.0377178	0.0322923	0.0213413	0.0174494	0.0517297	0.725824	0.017877	0.0354284	0.0148143	0	0.0368255	0.051883	0.0113337	0.0208831	0.0253775	0	0.0247062	0.0897975	0.0125794	0.0321146	0.0110025	0
PS(22:4/22:5)	0.0377178	0.0322923	0.0426825	0.0174494	0.120703	0.937523	0.017877	0.0177142	0.0296286	0.0541283	0.0368255	0.103766	0.0226673	0.0208831	0.0507551	0.0152797	0.0247062	0.115454	0.0125794	0.0321146	0.0110025	0
PS(14:0/18:1)	0.00942946	0	0.0106706	0	0.0344865	0.181456	0.00893849	0	0.0296286	0.0360855	0.0184127	0.0259415	0.0226673	0.0208831	0	0	0.0247062	0	0	0	0.0110025	0
PS(16:1/20:3)	0.0188589	0.0161462	0.0106706	0.0174494	0.0517297	0	0.00893849	0.0177142	0	0.0541283	0.0184127	0.0259415	0.0113337	0.0208831	0.0253775	0.0152797	0.0123531	0.0256564	0.0125794	0.0160573	0.0110025	0.021658
PS(16:1e/18:1)	0	0.0484385	0.0106706	0	0.0344865	0.423397	0.00893849	0	0	0.0180428	0	0.103766	0	0.0208831	0	0.0152797	0	0	0	0.0160573	0.0110025	0.021658
PS(18:1e/20:4)	0	0	0	0	0	0	0.00893849	0	0	0	0	0.0259415	0	0	0	0.0152797	0	0.205251	0	0.0160573	0	0
PS(18:1e/22:4)	0.00942946	0	0	0	0	0.151213	0.00893849	0	0	0	0.0184127	0	0	0.0208831	0	0	0	0.166767	0	0	0.0110025	0
PS(18:2/20:5)	0.0188589	0.0322923	0.0106706	0.0174494	0.0517297	0.483883	0.00893849	0.0354284	0.0444429	0.0360855	0.0368255	0.0778245	0.0226673	0.0208831	0.0507551	0.0305593	0.0617654	0.102626	0.0251588	0.0160573	0.0660151	0
PS(20:3/20:5)	0	0	0.0106706	0.0174494	0.0517297	0	0.00893849	0	0.0148143	0.0180428	0.0552382	0.0259415	0.0113337	0.0208831	0.0253775	0.0152797	0.0123531	0	0	0.0160573	0.022005	0
PS(20:5/22:5)	0	0	0	0	0	0	0	0	0	0	0	0.0259415	0	0	0	0	0	0.0513128	0	0	0	0
PS(20:5/22:6)	0.00942946	0	0	0	0.0172432	0	0	0	0.0296286	0.0360855	0.0368255	0.051883	0	0	0.0253775	0	0.0123531	0	0	0.0160573	0.0110025	0
PS(22:6/22:6)	0.00942946	0.0161462	0.0106706	0	0.0344865	0.514125	0	0.0177142	0.0592572	0.0721711	0.147302	0.0778245	0.0113337	0.0208831	0.0507551	0.0152797	0.0247062	0.0384846	0	0.0321146	0.0110025	0.021658
PS(sum)	667.511	898.34	516.245	540.688	1351.66	2831.26	474.375	521.489	815.246	939.685	1389.81	2246.07	710.552	538.137	1390.38	644.833	1021.14	761.803	501.439	853.96	563.175	226.521

## Sheet: Dyad groups key
ID	study_group	Inf_RBC_AA_to_DHA_Tertile
DYAD05	BF/NW	High
DYAD015	BF/OW	High
DYAD016	BF/NW	High
DYAD018	BF/OW	High
DYAD024	BF/OW	High
DYAD029	BF/NW	High
DYAD040	BF/OW	High
DYAD07	FF	Low
DYAD011	FF	Low
DYAD013	BF/NW	Low
DYAD019	BF/NW	Low
DYAD030	BF/NW	Low
DYAD034	FF	Low
DYAD039	FF	Low
DYAD08	BF/NW	Med
DYAD09	BF/OW	Med
DYAD010	BF/OW	Med
DYAD031	BF/NW	Med
DYAD032	BF/OW	Med
DYAD033	BF/OW	Med
DYAD035	BF/OW	Med
DYAD036	FF	Med

## Sheet: LC-MSMS mass transistions
Name	Class	Q1 Mass (Da)	Q3 Mass (Da)	Retention Time (min)	Name
Stable Isotope Internal Stanrards
15:0-18:1-d7-PA	PA	689.5	289.2	27	IS-PA
15:0-18:1(d7) PC	PC	752.6	289.2	36.5	IS-PC
15:0-18:1(d7) PE	PE	710.6	289.2	21	IS-PE
15:0-18:1(d7) PG	PG	763.5	289.2	11.8	IS-PG
15:0-18:1(d7) PI	PI	846.6	289.2	19.5	IS-PI
15:0-18:1(d7) PS	PS	776.5	289.2	25	IS-PS
Analytes	Class	Q1 Mass (Da)	Q3 Mass (Da)	Retention Time (min)	Name
14:1/14:1PA	PA	587.5	225.2	27	14:1/14:1PA
14:1/16:1PA	PA	615.6	225.2	27	14:1/16:1PA
14:1/16:0PA	PA	617.6	225.2	27	14:1/16:0PA
14:1/18:2PA	PA	641.6	225.2	27	14:1/18:2PA
14:1/18:1PA	PA	643.6	225.2	27	14:1/18:1PA
14:1/18:0PA	PA	645.6	225.2	27	14:1/18:0PA
14:1/20:1PA	PA	671.6	225.2	27	14:1/20:1PA
14:1/20:0PA	PA	673.6	225.2	27	14:1/20:0PA
14:0/14:1PA	PA	589.5	227.2	27	14:0/14:1PA
14:0/14:0PA	PA	591.5	227.2	27	14:0/14:0PA
14:0/16:1PA	PA	617.6	227.2	27	14:0/16:1PA
14:0/16:0PA	PA	619.6	227.2	27	14:0/16:0PA
14:0/18:3PA	PA	641.6	227.2	27	14:0/18:3PA
14:0/18:2PA	PA	643.6	227.2	27	14:0/18:2PA
14:0/18:1PA	PA	645.6	227.2	27	14:0/18:1PA
14:0/18:0PA	PA	647.6	227.2	27	14:0/18:0PA
14:0/20:1PA	PA	673.6	227.2	27	14:0/20:1PA
14:0/20:0PA	PA	675.6	227.2	27	14:0/20:0PA
14:0/24:1PA	PA	729.7	227.2	27	14:0/24:1PA
14:0/24:0PA	PA	731.7	227.2	27	14:0/24:0PA
16:1/16:2PA	PA	641.6	253.2	27	16:1/16:2PA
16:1/16:1PA	PA	643.6	253.2	27	16:1/16:1PA
16:1/18:3PA	PA	667.6	253.2	27	16:1/18:3PA
16:1/18:2PA	PA	669.6	253.2	27	16:1/18:2PA
16:1/18:1PA	PA	671.6	253.2	27	16:1/18:1PA
16:1/18:0PA	PA	673.6	253.2	27	16:1/18:0PA
16:1/20:1PA	PA	699.6	253.2	27	16:1/20:1PA
16:1/20:0PA	PA	701.6	253.2	27	16:1/20:0PA
16:1/22:6PA	PA	717.6	253.2	27	16:1/22:6PA
16:1/22:1PA	PA	727.6	253.2	27	16:1/22:1PA
16:1/22:0PA	PA	729.6	253.2	27	16:1/22:0PA
16:1/24:1PA	PA	755.7	253.2	27	16:1/24:1PA
16:1/24:0PA	PA	757.7	253.2	27	16:1/24:0PA
16:0/16:1PA	PA	645.6	255.2	27	16:0/16:1PA
16:0/16:0PA	PA	647.6	255.2	27	16:0/16:0PA
16:0/18:3PA	PA	669.6	255.2	27	16:0/18:3PA
16:0/18:2PA	PA	671.6	255.2	27	16:0/18:2PA
16:0/18:1PA	PA	673.6	255.2	27	16:0/18:1PA
16:0/18:0PA	PA	675.6	255.2	27	16:0/18:0PA
16:0/20:1PA	PA	701.6	255.2	27	16:0/20:1PA
16:0/20:0PA	PA	703.6	255.2	27	16:0/20:0PA
16:0/22:6PA	PA	719.6	255.2	27	16:0/22:6PA
16:0/22:5PA	PA	721.6	255.2	27	16:0/22:5PA
16:0/24:1PA	PA	757.7	255.2	27	16:0/24:1PA
16:0/24:0PA	PA	759.7	255.2	27	16:0/24:0PA
18:1e/18:2PA	PA	683.6	279.3	27	18:1e/18:2PA
18:1/18:3PA	PA	695.6	281.2	27	18:1/18:3PA
18:1/18:2PA	PA	697.6	281.2	27	18:1/18:2PA
18:1/18:1PA	PA	699.6	281.2	27	18:1/18:1PA
18:1/20:5PA	PA	719.6	281.2	27	18:1/20:5PA
18:1/20:4PA	PA	721.6	281.2	27	18:1/20:4PA
18:1/20:2PA	PA	725.6	281.2	27	18:1/20:2PA
18:1/20:1PA	PA	727.6	281.2	27	18:1/20:1PA
18:1/20:0PA	PA	729.6	281.2	27	18:1/20:0PA
18:1/22:2PA	PA	753.6	281.2	27	18:1/22:2PA
18:1/22:1PA	PA	755.6	281.2	27	18:1/22:1PA
18:1/22:0PA	PA	757.6	281.2	27	18:1/22:0PA
18:1/24:1PA	PA	783.7	281.2	27	18:1/24:1PA
18:1/24:0PA	PA	785.7	281.2	27	18:1/24:0PA
18:0/18:3PA	PA	697.6	283.2	27	18:0/18:3PA
18:0/18:2PA	PA	699.6	283.2	27	18:0/18:2PA
18:0/18:1PA	PA	701.6	283.2	27	18:0/18:1PA
18:0/18:0PA	PA	703.6	283.2	27	18:0/18:0PA
18:0/20:4PA	PA	723.6	283.2	27	18:0/20:4PA
18:0/24:1PA	PA	785.7	283.2	27	18:0/24:1PA
18:0/24:0PA	PA	787.7	283.2	27	18:0/24:0PA
14:1/14:1PC	PC	732.5	225.2	36.5	14:1/14:1PC
14:0/14:1PC	PC	734.5	225.2	36.5	14:0/14:1PC
16:1e/14:1PC	PC	746.5	225.2	36.5	16:1e/14:1PC
16:0e/14:1PC	PC	748.5	225.2	36.5	16:0e/14:1PC
18:1e/14:1PC	PC	774.5	225.2	36.5	18:1e/14:1PC
18:0e/14:1PC	PC	776.5	225.2	36.5	18:0e/14:1PC
14:0/14:0PC	PC	736.5	227.2	36.5	14:0/14:0PC
16:1e/14:0PC	PC	748.5	227.2	36.5	16:1e/14:0PC
16:0e/14:0PC	PC	750.5	227.2	36.5	16:0e/14:0PC
18:1e/14:0PC	PC	776.5	227.2	36.5	18:1e/14:0PC
18:0e/14:0PC	PC	778.5	227.2	36.5	18:0e/14:0PC
14:1/16:1PC	PC	760.6	253.2	36.5	14:1/16:1PC
14:0/16:1PC	PC	762.6	253.2	36.5	14:0/16:1PC
16:1e/16:1PC	PC	774.6	253.2	36.5	16:1e/16:1PC
16:0e/16:1PC	PC	776.6	253.2	36.5	16:0e/16:1PC
16:1/16:1PC	PC	788.6	253.2	36.5	16:1/16:1PC
16:0/16:1PC	PC	790.6	253.2	36.5	16:0/16:1PC
18:2e/16:1PC	PC	800.6	253.2	36.5	18:2e/16:1PC
18:1e/16:1PC	PC	802.6	253.2	36.5	18:1e/16:1PC
18:0e/16:1PC	PC	804.6	253.2	36.5	18:0e/16:1PC
14:1/16:0PC	PC	762.6	255.2	36.5	14:1/16:0PC
14:0/16:0PC	PC	764.6	255.2	36.5	14:0/16:0PC
16:1e/16:0PC	PC	776.6	255.2	36.5	16:1e/16:0PC
16:0e/16:0PC	PC	778.6	255.2	36.5	16:0e/16:0PC
16:0/16:0PC	PC	792.6	255.2	36.5	16:0/16:0PC
18:2e/16:0PC	PC	802.6	255.2	36.5	18:2e/16:0PC
18:1e/16:0PC	PC	804.6	255.2	36.5	18:1e/16:0PC
18:0e/16:0PC	PC	806.6	255.2	36.5	18:0e/16:0PC
14:1/18:3PC	PC	784.6	277.2	36.5	14:1/18:3PC
14:0/18:3PC	PC	786.6	277.2	36.5	14:0/18:3PC
16:1e/18:3PC	PC	798.6	277.2	36.5	16:1e/18:3PC
16:0e/18:3PC	PC	800.6	277.2	36.5	16:0e/18:3PC
16:1/18:3PC	PC	812.6	277.2	36.5	16:1/18:3PC
16:0/18:3PC	PC	814.6	277.2	36.5	16:0/18:3PC
18:0e/18:3PC	PC	828.6	277.2	36.5	18:0e/18:3PC
18:1/18:3PC	PC	840.6	277.2	36.5	18:1/18:3PC
18:0/18:3PC	PC	842.6	277.2	36.5	18:0/18:3PC
14:1/18:2PC	PC	786.6	279.2	36.5	14:1/18:2PC
14:0/18:2PC	PC	788.6	279.2	36.5	14:0/18:2PC
16:1/18:2PC	PC	814.6	279.2	36.5	16:1/18:2PC
16:0/18:2PC	PC	816.6	279.2	36.5	16:0/18:2PC
18:1/18:2PC	PC	842.6	279.2	36.5	18:1/18:2PC
18:0/18:2PC	PC	844.6	279.2	36.5	18:0/18:2PC
20:1/18:2PC	PC	870.6	279.2	36.5	20:1/18:2PC
20:0/18:2PC	PC	872.6	279.2	36.5	20:0/18:2PC
22:1/18:2PC	PC	898.6	279.2	36.5	22:1/18:2PC
22:0/18:2PC	PC	900.6	279.2	36.5	22:0/18:2PC
16:1e/18:2PC	PC	800.6	279.3	36.5	16:1e/18:2PC
16:0e/18:2PC	PC	802.6	279.3	36.5	16:0e/18:2PC
18:1e/18:2PC	PC	828.6	279.3	36.5	18:1e/18:2PC
18:0e/18:2PC	PC	830.6	279.3	36.5	18:0e/18:2PC
14:1/18:1PC	PC	788.6	281.2	36.5	14:1/18:1PC
14:0/18:1PC	PC	790.6	281.2	36.5	14:0/18:1PC
16:1e/18:1PC	PC	802.6	281.2	36.5	16:1e/18:1PC
16:0e/18:1PC	PC	804.6	281.2	36.5	16:0e/18:1PC
16:1/18:1PC	PC	816.6	281.2	36.5	16:1/18:1PC
16:0/18:1PC	PC	818.6	281.2	36.5	16:0/18:1PC
18:2e/18:1PC	PC	828.6	281.2	36.5	18:2e/18:1PC
18:1e/18:1PC	PC	830.6	281.2	36.5	18:1e/18:1PC
18:0e/18:1PC	PC	832.6	281.2	36.5	18:0e/18:1PC
18:1/18:1PC	PC	844.6	281.2	36.5	18:1/18:1PC
18:0/18:1PC	PC	846.6	281.2	36.5	18:0/18:1PC
14:1/18:0PC	PC	790.6	283.2	36.5	14:1/18:0PC
14:0/18:0PC	PC	792.6	283.2	36.5	14:0/18:0PC
16:1e/18:0PC	PC	804.6	283.2	36.5	16:1e/18:0PC
16:0e/18:0PC	PC	806.6	283.2	36.5	16:0e/18:0PC
16:1/18:0PC	PC	818.6	283.2	36.5	16:1/18:0PC
16:0/18:0PC	PC	820.6	283.2	36.5	16:0/18:0PC
18:1e/18:0PC	PC	832.6	283.2	36.5	18:1e/18:0PC
18:0e/18:0PC	PC	834.6	283.2	36.5	18:0e/18:0PC
18:0/18:0PC	PC	848.6	283.2	36.5	18:0/18:0PC
16:1/20:5PC	PC	836.6	301.3	36.5	16:1/20:5PC
18:1e/20:4PC	PC	852.6	303.2	36.5	18:1e/20:4PC
16:1/20:4PC	PC	838.6	303.3	36.5	16:1/20:4PC
18:1/20:4PC	PC	866.6	303.3	36.5	18:1/20:4PC
16:1/20:2PC	PC	842.6	307.3	36.5	16:1/20:2PC
18:1/20:2PC	PC	870.6	307.3	36.5	18:1/20:2PC
18:0/20:2PC	PC	872.6	307.3	36.5	18:0/20:2PC
16:1/20:1PC	PC	844.6	309.3	36.5	16:1/20:1PC
18:1/20:1PC	PC	872.6	309.3	36.5	18:1/20:1PC
18:0/20:1PC	PC	874.6	309.3	36.5	18:0/20:1PC
16:1/20:0PC	PC	846.6	311.3	36.5	16:1/20:0PC
18:0/20:0PC	PC	876.6	311.3	36.5	18:0/20:0PC
14:0/22:1PC	PC	846.6	337.3	36.5	14:0/22:1PC
20:0/24:0PC	PC	960.7	367.3	36.5	20:0/24:0PC
14:1/14:1PE	PE	630.5	225.2	21	14:1/14:1PE
14:0/14:1PE	PE	632.5	225.2	21	14:0/14:1PE
16:1e/14:1PE	PE	644.5	225.2	21	16:1e/14:1PE
16:0e/14:1PE	PE	646.5	225.2	21	16:0e/14:1PE
18:1e/14:1PE	PE	672.5	225.2	21	18:1e/14:1PE
18:0e/14:1PE	PE	674.5	225.2	21	18:0e/14:1PE
14:0/14:0PE	PE	634.5	227.2	21	14:0/14:0PE
16:1e/14:0PE	PE	646.5	227.2	21	16:1e/14:0PE
16:0e/14:0PE	PE	648.5	227.2	21	16:0e/14:0PE
18:1e/14:0PE	PE	674.5	227.2	21	18:1e/14:0PE
18:0e/14:0PE	PE	676.5	227.2	21	18:0e/14:0PE
14:1/16:1PE	PE	658.6	253.2	21	14:1/16:1PE
14:0/16:1PE	PE	660.6	253.2	21	14:0/16:1PE
16:1e/16:1PE	PE	672.6	253.2	21	16:1e/16:1PE
16:0e/16:1PE	PE	674.6	253.2	21	16:0e/16:1PE
16:1/16:1PE	PE	686.6	253.2	21	16:1/16:1PE
16:0/16:1PE	PE	688.6	253.2	21	16:0/16:1PE
18:2e/16:1PE	PE	698.6	253.2	21	18:2e/16:1PE
18:1e/16:1PE	PE	700.6	253.2	21	18:1e/16:1PE
18:0e/16:1PE	PE	702.6	253.2	21	18:0e/16:1PE
14:1/16:0PE	PE	660.6	255.2	21	14:1/16:0PE
14:0/16:0PE	PE	662.6	255.2	21	14:0/16:0PE
16:1e/16:0PE	PE	674.6	255.2	21	16:1e/16:0PE
16:0e/16:0PE	PE	676.6	255.2	21	16:0e/16:0PE
16:0/16:0PE	PE	690.6	255.2	21	16:0/16:0PE
18:1e/16:0PE	PE	702.6	255.2	21	18:1e/16:0PE
18:0e/16:0PE	PE	704.6	255.2	21	18:0e/16:0PE
14:0/18:3PE	PE	684.6	277.2	21	14:0/18:3PE
16:1e/18:3PE	PE	696.6	277.2	21	16:1e/18:3PE
16:0e/18:3PE	PE	698.6	277.2	21	16:0e/18:3PE
16:1/18:3PE	PE	710.6	277.2	21	16:1/18:3PE
16:0/18:3PE	PE	712.6	277.2	21	16:0/18:3PE
18:1e/18:3PE	PE	724.6	277.2	21	18:1e/18:3PE
18:0e/18:3PE	PE	726.6	277.2	21	18:0e/18:3PE
18:1/18:3PE	PE	738.6	277.2	21	18:1/18:3PE
18:0/18:3PE	PE	740.6	277.2	21	18:0/18:3PE
22:1/18:3PE	PE	794.6	277.2	21	22:1/18:3PE
24:1/18:3PE	PE	822.6	277.2	21	24:1/18:3PE
24:0/18:3PE	PE	824.6	277.2	21	24:0/18:3PE
14:1/18:2PE	PE	684.6	279.2	21	14:1/18:2PE
14:0/18:2PE	PE	686.6	279.2	21	14:0/18:2PE
16:1/18:2PE	PE	712.6	279.2	21	16:1/18:2PE
16:0/18:2PE	PE	714.6	279.2	21	16:0/18:2PE
18:2/18:2PE	PE	738.6	279.2	21	18:2/18:2PE
18:1/18:2PE	PE	740.6	279.2	21	18:1/18:2PE
18:0/18:2PE	PE	742.6	279.2	21	18:0/18:2PE
20:0/18:2PE	PE	770.6	279.2	21	20:0/18:2PE
22:1/18:2PE	PE	796.6	279.2	21	22:1/18:2PE
24:1/18:2PE	PE	824.6	279.2	21	24:1/18:2PE
24:0/18:2PE	PE	826.6	279.2	21	24:0/18:2PE
16:1e/18:2PE	PE	698.6	279.3	21	16:1e/18:2PE
16:0e/18:2PE	PE	700.6	279.3	21	16:0e/18:2PE
18:2e/18:2PE	PE	724.6	279.3	21	18:2e/18:2PE
18:1e/18:2PE	PE	726.6	279.3	21	18:1e/18:2PE
18:0e/18:2PE	PE	728.6	279.3	21	18:0e/18:2PE
14:1/18:1PE	PE	686.6	281.2	21	14:1/18:1PE
14:0/18:1PE	PE	688.6	281.2	21	14:0/18:1PE
16:1e/18:1PE	PE	700.6	281.2	21	16:1e/18:1PE
16:0e/18:1PE	PE	702.6	281.2	21	16:0e/18:1PE
16:1/18:1PE	PE	714.6	281.2	21	16:1/18:1PE
16:0/18:1PE	PE	716.6	281.2	21	16:0/18:1PE
18:2e/18:1PE	PE	726.6	281.2	21	18:2e/18:1PE
18:1e/18:1PE	PE	728.6	281.2	21	18:1e/18:1PE
18:0e/18:1PE	PE	730.6	281.2	21	18:0e/18:1PE
18:1/18:1PE	PE	742.6	281.2	21	18:1/18:1PE
18:0/18:1PE	PE	744.6	281.2	21	18:0/18:1PE
14:1/18:0PE	PE	688.6	283.2	21	14:1/18:0PE
14:0/18:0PE	PE	690.6	283.2	21	14:0/18:0PE
16:1e/18:0PE	PE	702.6	283.2	21	16:1e/18:0PE
16:0e/18:0PE	PE	704.6	283.2	21	16:0e/18:0PE
16:1/18:0PE	PE	716.6	283.2	21	16:1/18:0PE
16:0/18:0PE	PE	718.6	283.2	21	16:0/18:0PE
18:1e/18:0PE	PE	730.6	283.2	21	18:1e/18:0PE
18:0e/18:0PE	PE	732.6	283.2	21	18:0e/18:0PE
18:0/18:0PE	PE	746.6	283.2	21	18:0/18:0PE
18:1/20:5PE	PE	762.6	301.3	21	18:1/20:5PE
16:1e/20:4PE	PE	722.6	303.2	21	16:1e/20:4PE
18:1e/20:4PE	PE	750.6	303.2	21	18:1e/20:4PE
18:0e/20:4PE	PE	752.6	303.2	21	18:0e/20:4PE
18:1/20:4PE	PE	764.6	303.3	21	18:1/20:4PE
18:1/20:3PE	PE	766.6	305.3	21	18:1/20:3PE
16:1/20:2PE	PE	740.6	307.3	21	16:1/20:2PE
16:0/20:2PE	PE	742.6	307.3	21	16:0/20:2PE
18:1/20:2PE	PE	768.6	307.3	21	18:1/20:2PE
18:0/20:2PE	PE	770.6	307.3	21	18:0/20:2PE
16:1e/20:1PE	PE	728.6	309.2	21	16:1e/20:1PE
18:1e/20:1PE	PE	756.6	309.2	21	18:1e/20:1PE
18:0e/20:1PE	PE	758.6	309.2	21	18:0e/20:1PE
16:1/20:1PE	PE	742.6	309.3	21	16:1/20:1PE
16:0/20:1PE	PE	744.6	309.3	21	16:0/20:1PE
18:3/20:1PE	PE	766.6	309.3	21	18:3/20:1PE
18:2/20:1PE	PE	768.6	309.3	21	18:2/20:1PE
18:1/20:1PE	PE	770.6	309.3	21	18:1/20:1PE
18:0/20:1PE	PE	772.6	309.3	21	18:0/20:1PE
16:1/20:0PE	PE	744.6	311.3	21	16:1/20:0PE
16:0/20:0PE	PE	746.6	311.3	21	16:0/20:0PE
18:3/20:0PE	PE	768.6	311.3	21	18:3/20:0PE
18:2/20:0PE	PE	770.6	311.3	21	18:2/20:0PE
18:1/20:0PE	PE	772.6	311.3	21	18:1/20:0PE
18:0/20:0PE	PE	774.6	311.3	21	18:0/20:0PE
18:1/22:2PE	PE	796.6	335.3	21	18:1/22:2PE
16:1/22:1PE	PE	770.6	337.3	21	16:1/22:1PE
16:0/22:1PE	PE	772.6	337.3	21	16:0/22:1PE
18:2/22:1PE	PE	796.6	337.3	21	18:2/22:1PE
18:1/22:1PE	PE	798.6	337.3	21	18:1/22:1PE
16:0/22:0PE	PE	774.6	339.3	21	16:0/22:0PE
18:2/22:0PE	PE	798.6	339.3	21	18:2/22:0PE
18:1/22:0PE	PE	800.6	339.3	21	18:1/22:0PE
18:2/24:1PE	PE	824.7	365.3	21	18:2/24:1PE
18:2/24:0PE	PE	826.7	367.3	21	18:2/24:0PE
14:1/14:1PG	PG	661.5	225.2	11.8	14:1/14:1PG
14:0/14:1PG	PG	663.5	225.2	11.8	14:0/14:1PG
14:0/14:0PG	PG	665.5	227.2	11.8	14:0/14:0PG
18:0e/14:0PG	PG	707.5	227.2	11.8	18:0e/14:0PG
16:0/16:2PG	PG	717.6	251.2	11.8	16:0/16:2PG
18:1/16:2PG	PG	743.6	251.2	11.8	18:1/16:2PG
14:1/16:1PG	PG	689.6	253.2	11.8	14:1/16:1PG
14:0/16:1PG	PG	691.6	253.2	11.8	14:0/16:1PG
16:0e/16:1PG	PG	705.6	253.2	11.8	16:0e/16:1PG
16:1/16:1PG	PG	717.6	253.2	11.8	16:1/16:1PG
16:0/16:1PG	PG	719.6	253.2	11.8	16:0/16:1PG
18:2e/16:1PG	PG	729.6	253.2	11.8	18:2e/16:1PG
18:1e/16:1PG	PG	731.6	253.2	11.8	18:1e/16:1PG
18:0e/16:1PG	PG	733.6	253.2	11.8	18:0e/16:1PG
14:1/16:0PG	PG	691.6	255.2	11.8	14:1/16:0PG
14:0/16:0PG	PG	693.6	255.2	11.8	14:0/16:0PG
16:0/16:0PG	PG	721.6	255.2	11.8	16:0/16:0PG
18:1e/16:0PG	PG	733.6	255.2	11.8	18:1e/16:0PG
18:0e/16:0PG	PG	735.6	255.2	11.8	18:0e/16:0PG
14:1/18:3PG	PG	713.6	277.2	11.8	14:1/18:3PG
14:0/18:3PG	PG	715.6	277.2	11.8	14:0/18:3PG
16:1/18:3PG	PG	741.6	277.2	11.8	16:1/18:3PG
16:0/18:3PG	PG	743.6	277.2	11.8	16:0/18:3PG
18:1/18:3PG	PG	769.6	277.2	11.8	18:1/18:3PG
18:0/18:3PG	PG	771.6	277.2	11.8	18:0/18:3PG
20:0/18:3PG	PG	799.6	277.2	11.8	20:0/18:3PG
14:1/18:2PG	PG	715.6	279.2	11.8	14:1/18:2PG
14:0/18:2PG	PG	717.6	279.2	11.8	14:0/18:2PG
16:1/18:2PG	PG	743.6	279.2	11.8	16:1/18:2PG
16:0/18:2PG	PG	745.6	279.2	11.8	16:0/18:2PG
18:1/18:2PG	PG	771.6	279.2	11.8	18:1/18:2PG
18:0/18:2PG	PG	773.6	279.2	11.8	18:0/18:2PG
20:1/18:2PG	PG	799.6	279.2	11.8	20:1/18:2PG
20:0/18:2PG	PG	801.6	279.2	11.8	20:0/18:2PG
22:1/18:2PG	PG	827.6	279.2	11.8	22:1/18:2PG
24:1/18:2PG	PG	855.6	279.2	11.8	24:1/18:2PG
24:0/18:2PG	PG	857.6	279.2	11.8	24:0/18:2PG
16:1e/18:2PG	PG	729.6	279.3	11.8	16:1e/18:2PG
16:0e/18:2PG	PG	731.6	279.3	11.8	16:0e/18:2PG
18:1e/18:2PG	PG	757.6	279.3	11.8	18:1e/18:2PG
18:0e/18:2PG	PG	759.6	279.3	11.8	18:0e/18:2PG
14:1/18:1PG	PG	717.6	281.2	11.8	14:1/18:1PG
14:0/18:1PG	PG	719.6	281.2	11.8	14:0/18:1PG
16:1e/18:1PG	PG	731.6	281.2	11.8	16:1e/18:1PG
16:0e/18:1PG	PG	733.6	281.2	11.8	16:0e/18:1PG
16:1/18:1PG	PG	745.6	281.2	11.8	16:1/18:1PG
16:0/18:1PG	PG	747.6	281.2	11.8	16:0/18:1PG
18:2e/18:1PG	PG	757.6	281.2	11.8	18:2e/18:1PG
18:1e/18:1PG	PG	759.6	281.2	11.8	18:1e/18:1PG
18:0e/18:1PG	PG	761.6	281.2	11.8	18:0e/18:1PG
18:1/18:1PG	PG	773.6	281.2	11.8	18:1/18:1PG
18:0/18:1PG	PG	775.6	281.2	11.8	18:0/18:1PG
14:1/18:0PG	PG	719.6	283.2	11.8	14:1/18:0PG
14:0/18:0PG	PG	721.6	283.2	11.8	14:0/18:0PG
16:1/18:0PG	PG	747.6	283.2	11.8	16:1/18:0PG
16:0/18:0PG	PG	749.6	283.2	11.8	16:0/18:0PG
18:2e/18:0PG	PG	759.6	283.2	11.8	18:2e/18:0PG
18:1e/18:0PG	PG	761.6	283.2	11.8	18:1e/18:0PG
18:0e/18:0PG	PG	763.6	283.2	11.8	18:0e/18:0PG
18:0/18:0PG	PG	777.6	283.2	11.8	18:0/18:0PG
18:1e/20:4PG	PG	781.6	303.2	11.8	18:1e/20:4PG
18:1/20:4PG	PG	795.6	303.3	11.8	18:1/20:4PG
18:1/20:1PG	PG	801.6	309.3	11.8	18:1/20:1PG
18:1/20:0PG	PG	803.6	311.3	11.8	18:1/20:0PG
14:0/14:1PI	PI	751.5	225.2	19.5	14:0/14:1PI
14:0/14:0PI	PI	753.5	227.2	19.5	14:0/14:0PI
14:1/16:1PI	PI	777.6	253.2	19.5	14:1/16:1PI
14:0/16:1PI	PI	779.6	253.2	19.5	14:0/16:1PI
16:1/16:1PI	PI	805.6	253.2	19.5	16:1/16:1PI
16:0/16:1PI	PI	807.6	253.2	19.5	16:0/16:1PI
18:1e/16:1PI	PI	819.6	253.2	19.5	18:1e/16:1PI
14:0/16:0PI	PI	781.6	255.2	19.5	14:0/16:0PI
16:0/16:0PI	PI	809.6	255.2	19.5	16:0/16:0PI
18:1e/16:0PI	PI	821.6	255.2	19.5	18:1e/16:0PI
14:0/18:3PI	PI	803.6	277.2	19.5	14:0/18:3PI
16:0e/18:3PI	PI	817.6	277.2	19.5	16:0e/18:3PI
16:1/18:3PI	PI	829.6	277.2	19.5	16:1/18:3PI
16:0/18:3PI	PI	831.6	277.2	19.5	16:0/18:3PI
18:2/18:3PI	PI	855.6	277.2	19.5	18:2/18:3PI
18:1/18:3PI	PI	857.6	277.2	19.5	18:1/18:3PI
18:0/18:3PI	PI	859.6	277.2	19.5	18:0/18:3PI
22:1/18:3PI	PI	913.6	277.2	19.5	22:1/18:3PI
22:0/18:3PI	PI	915.6	277.2	19.5	22:0/18:3PI
24:0/18:3PI	PI	943.6	277.2	19.5	24:0/18:3PI
14:1/18:2PI	PI	803.6	279.2	19.5	14:1/18:2PI
14:0/18:2PI	PI	805.6	279.2	19.5	14:0/18:2PI
16:1/18:2PI	PI	831.6	279.2	19.5	16:1/18:2PI
16:0/18:2PI	PI	833.6	279.2	19.5	16:0/18:2PI
18:2/18:2PI	PI	857.6	279.2	19.5	18:2/18:2PI
18:1/18:2PI	PI	859.6	279.2	19.5	18:1/18:2PI
18:0/18:2PI	PI	861.6	279.2	19.5	18:0/18:2PI
20:1/18:2PI	PI	887.6	279.2	19.5	20:1/18:2PI
20:0/18:2PI	PI	889.6	279.2	19.5	20:0/18:2PI
16:1e/18:2PI	PI	817.6	279.3	19.5	16:1e/18:2PI
16:0e/18:2PI	PI	819.6	279.3	19.5	16:0e/18:2PI
18:1e/18:2PI	PI	845.6	279.3	19.5	18:1e/18:2PI
18:0e/18:2PI	PI	847.6	279.3	19.5	18:0e/18:2PI
14:1/18:1PI	PI	805.6	281.2	19.5	14:1/18:1PI
14:0/18:1PI	PI	807.6	281.2	19.5	14:0/18:1PI
16:1e/18:1PI	PI	819.6	281.2	19.5	16:1e/18:1PI
16:0e/18:1PI	PI	821.6	281.2	19.5	16:0e/18:1PI
16:1/18:1PI	PI	833.6	281.2	19.5	16:1/18:1PI
16:0/18:1PI	PI	835.6	281.2	19.5	16:0/18:1PI
18:2e/18:1PI	PI	845.6	281.2	19.5	18:2e/18:1PI
18:1e/18:1PI	PI	847.6	281.2	19.5	18:1e/18:1PI
18:0e/18:1PI	PI	849.6	281.2	19.5	18:0e/18:1PI
18:1/18:1PI	PI	861.6	281.2	19.5	18:1/18:1PI
18:0/18:1PI	PI	863.6	281.2	19.5	18:0/18:1PI
14:1/18:0PI	PI	807.6	283.2	19.5	14:1/18:0PI
14:0/18:0PI	PI	809.6	283.2	19.5	14:0/18:0PI
16:1/18:0PI	PI	835.6	283.2	19.5	16:1/18:0PI
16:0/18:0PI	PI	837.6	283.2	19.5	16:0/18:0PI
18:1e/18:0PI	PI	849.6	283.2	19.5	18:1e/18:0PI
18:0/18:0PI	PI	865.6	283.2	19.5	18:0/18:0PI
14:1/20:4PI	PI	827.6	303.3	19.5	14:1/20:4PI
16:0/20:2PI	PI	861.6	307.3	19.5	16:0/20:2PI
18:1/20:2PI	PI	887.6	307.3	19.5	18:1/20:2PI
16:1/20:1PI	PI	861.6	309.3	19.5	16:1/20:1PI
16:0/20:1PI	PI	863.6	309.3	19.5	16:0/20:1PI
18:2/20:1PI	PI	887.6	309.3	19.5	18:2/20:1PI
18:1/20:1PI	PI	889.6	309.3	19.5	18:1/20:1PI
16:1/20:0PI	PI	863.6	311.3	19.5	16:1/20:0PI
18:1/20:0PI	PI	891.6	311.3	19.5	18:1/20:0PI
14:1/14:1PS	PS	674.5	225.2	25	14:1/14:1PS
14:1/16:1PS	PS	702.6	225.2	25	14:1/16:1PS
14:1/16:0PS	PS	704.6	225.2	25	14:1/16:0PS
14:1/18:2PS	PS	728.6	225.2	25	14:1/18:2PS
14:1/18:1PS	PS	730.6	225.2	25	14:1/18:1PS
14:1/18:0PS	PS	732.6	225.2	25	14:1/18:0PS
14:0/14:1PS	PS	676.5	227.2	25	14:0/14:1PS
14:0/14:0PS	PS	678.5	227.2	25	14:0/14:0PS
14:0/16:1PS	PS	704.6	227.2	25	14:0/16:1PS
14:0/16:0PS	PS	706.6	227.2	25	14:0/16:0PS
14:0/18:3PS	PS	728.6	227.2	25	14:0/18:3PS
14:0/18:2PS	PS	730.6	227.2	25	14:0/18:2PS
14:0/18:1PS	PS	732.6	227.2	25	14:0/18:1PS
14:0/18:0PS	PS	734.6	227.2	25	14:0/18:0PS
16:1/16:1PS	PS	730.6	253.2	25	16:1/16:1PS
18:1e/16:1PS	PS	744.6	253.2	25	18:1e/16:1PS
18:0e/16:1PS	PS	746.6	253.2	25	18:0e/16:1PS
16:1/18:3PS	PS	754.6	253.2	25	16:1/18:3PS
16:1/18:2PS	PS	756.6	253.2	25	16:1/18:2PS
16:1/18:1PS	PS	758.6	253.2	25	16:1/18:1PS
16:1/18:0PS	PS	760.6	253.2	25	16:1/18:0PS
16:1/20:5PS	PS	778.6	253.2	25	16:1/20:5PS
16:1/20:4PS	PS	780.6	253.2	25	16:1/20:4PS
16:1/20:2PS	PS	784.6	253.2	25	16:1/20:2PS
16:1/20:1PS	PS	786.6	253.2	25	16:1/20:1PS
16:1/20:0PS	PS	788.6	253.2	25	16:1/20:0PS
16:1/22:2PS	PS	812.6	253.2	25	16:1/22:2PS
16:1/22:0PS	PS	816.6	253.2	25	16:1/22:0PS
16:0/16:1PS	PS	732.6	255.2	25	16:0/16:1PS
16:0/16:0PS	PS	734.6	255.2	25	16:0/16:0PS
18:1e/16:0PS	PS	746.6	255.2	25	18:1e/16:0PS
18:0e/16:0PS	PS	748.6	255.2	25	18:0e/16:0PS
16:0/18:3PS	PS	756.6	255.2	25	16:0/18:3PS
16:0/18:2PS	PS	758.6	255.2	25	16:0/18:2PS
16:0/18:1PS	PS	760.6	255.2	25	16:0/18:1PS
16:0/18:0PS	PS	762.6	255.2	25	16:0/18:0PS
16:0/20:5PS	PS	780.6	255.2	25	16:0/20:5PS
16:0/20:4PS	PS	782.6	255.2	25	16:0/20:4PS
16:0/20:3PS	PS	784.6	255.2	25	16:0/20:3PS
16:0/20:2PS	PS	786.6	255.2	25	16:0/20:2PS
16:0/20:1PS	PS	788.6	255.2	25	16:0/20:1PS
16:0/20:0PS	PS	790.6	255.2	25	16:0/20:0PS
16:0/22:0PS	PS	818.6	255.2	25	16:0/22:0PS
18:3/20:0PS	PS	812.6	277.2	25	18:3/20:0PS
18:3/22:0PS	PS	840.6	277.2	25	18:3/22:0PS
18:2/20:1PS	PS	812.6	279.2	25	18:2/20:1PS
18:2/20:0PS	PS	814.6	279.2	25	18:2/20:0PS
18:2/22:1PS	PS	840.6	279.2	25	18:2/22:1PS
18:2/22:0PS	PS	842.6	279.2	25	18:2/22:0PS
16:1e/18:2PS	PS	742.6	279.3	25	16:1e/18:2PS
18:1e/18:2PS	PS	770.6	279.3	25	18:1e/18:2PS
18:0e/18:2PS	PS	772.6	279.3	25	18:0e/18:2PS
16:1e/18:1PS	PS	744.6	281.2	25	16:1e/18:1PS
18:1/16:2PS	PS	756.6	281.2	25	18:1/16:2PS
18:1e/18:1PS	PS	772.6	281.2	25	18:1e/18:1PS
18:0e/18:1PS	PS	774.6	281.2	25	18:0e/18:1PS
18:1/18:3PS	PS	782.6	281.2	25	18:1/18:3PS
18:1/18:2PS	PS	784.6	281.2	25	18:1/18:2PS
18:1/18:1PS	PS	786.6	281.2	25	18:1/18:1PS
18:1/20:5PS	PS	806.6	281.2	25	18:1/20:5PS
18:1/20:4PS	PS	808.6	281.2	25	18:1/20:4PS
18:1/20:3PS	PS	810.6	281.2	25	18:1/20:3PS
18:1/20:2PS	PS	812.6	281.2	25	18:1/20:2PS
18:1/20:1PS	PS	814.6	281.2	25	18:1/20:1PS
18:1/20:0PS	PS	816.6	281.2	25	18:1/20:0PS
18:1/22:6PS	PS	832.6	281.2	25	18:1/22:6PS
18:1/22:5PS	PS	834.6	281.2	25	18:1/22:5PS
18:1/22:4PS	PS	836.6	281.2	25	18:1/22:4PS
18:1/22:3PS	PS	838.6	281.2	25	18:1/22:3PS
18:1/22:2PS	PS	840.6	281.2	25	18:1/22:2PS
18:1/22:1PS	PS	842.6	281.2	25	18:1/22:1PS
18:1/22:0PS	PS	844.6	281.2	25	18:1/22:0PS
18:1/24:1PS	PS	870.7	281.2	25	18:1/24:1PS
18:1/24:0PS	PS	872.7	281.2	25	18:1/24:0PS
18:2e/18:0PS	PS	772.6	283.2	25	18:2e/18:0PS
18:1e/18:0PS	PS	774.6	283.2	25	18:1e/18:0PS
18:0e/18:0PS	PS	776.6	283.2	25	18:0e/18:0PS
18:0/18:3PS	PS	784.6	283.2	25	18:0/18:3PS
18:0/18:2PS	PS	786.6	283.2	25	18:0/18:2PS
18:0/18:1PS	PS	788.6	283.2	25	18:0/18:1PS
18:0/18:0PS	PS	790.6	283.2	25	18:0/18:0PS
18:0/20:4PS	PS	810.6	283.2	25	18:0/20:4PS
18:0/20:3PS	PS	812.6	283.2	25	18:0/20:3PS
18:0/20:0PS	PS	818.6	283.2	25	18:0/20:0PS
20:0/18:3PS	PS	812.6	311.2	25	20:0/18:3PS
20:0/18:2PS	PS	814.6	311.2	25	20:0/18:2PS
20:0/20:5PS	PS	836.6	311.2	25	20:0/20:5PS
20:0/20:4PS	PS	838.6	311.2	25	20:0/20:4PS
22:1/18:2PS	PS	840.6	337.3	25	22:1/18:2PS
22:0/18:3PS	PS	840.6	339.3	25	22:0/18:3PS
22:0/18:2PS	PS	842.6	339.3	25	22:0/18:2PS
22:0/20:4PS	PS	866.6	339.3	25	22:0/20:4PS
22:0/20:3PS	PS	868.6	339.3	25	22:0/20:3PS
